# Supplementary material for: miRNA-150_R-1 mediates the HIF-1/ErbB signaling pathway to regulate the adhesion of endometrial epithelial cells in cows experiencing retained placenta
Source: Front Vet Sci. 2022 Oct 17;9:1037880. doi: 10.3389/fvets.2022.1037880 (PMC9619212; doi:10.3389/fvets.2022.1037880)
Supplement: Supplementary file 3 [file Table_3.XLSX]

## Sheet: Sheet1
Table S3. Summary of the five types of miRNAs.
Groups	NC_1		NC_2		NC_3		RP_1		RP_2		RP_3
	Pre-miRNA	Unique miRNA	Pre-miRNA	Unique miRNA	Pre-miRNA	Unique miRNA	Pre-miRNA	Unique miRNA	Pre-miRNA	Unique miRNA	Pre-miRNA	Unique miRNA
gp1a	432	498	429	489	439	506	412	482	422	476	404	468
gp1b	8	12	9	13	8	12	9	12	8	12	8	12
gp2a	26	22	24	20	29	24	23	20	26	21	25	21
gp2b	71	52	67	50	70	54	73	55	73	54	63	48
gp3	49	27	44	24	51	29	41	24	50	27	42	23
gp4	163	149	166	155	167	156	141	129	152	140	119	110
NC: fetal membranes of normal discharge, RP: retained placenta.
gp1a	Reads were mapped to miRNAs/pre-miRNAs of specific species in miRbase and the pre-miRNAs were further mapped to genome & EST.
gp1b	Reads were mapped to (except for specific species) miRNAs/pre-miRNAs of selected species in miRbase and the pre-miRNAs were further mapped to genome & EST.
gp2a	Reads were mapped to miRNAs/pre-miRNAs of selected species in miRbase and the mapped pre-miRNAs were not further mapped to genome, but the reads (and of course the miRNAs of the pre-miRNAs) were mapped to genome. The extended genome sequences from the genome loci may form hairpins.
gp2b	Reads were mapped to miRNAs/pre-miRNAs of selected species in miRbase and the mapped pre-miRNAs were not further mapped to genome, but the reads (and of course the miRNAs of the pre-miRNAs) were mapped to genome. The extended genome sequences from the genome loci may not form hairpins.
gp3	Reads were mapped to miRNAs/pre-miRNAs of selected species in miRbase and the mapped pre-miRNAs were not further mapped to genome, and the reads were not mapped to genome, either. But the reads were mapped to the miRNAS (matures).
gp4	Reads were not mapped to pre-miRNAs of selected species in miRbase. But the reads were mapped to genome & the extended genome sequences from genome may form hairpins.
