# Supplementary material for: miRNA-150_R-1 mediates the HIF-1/ErbB signaling pathway to regulate the adhesion of endometrial epithelial cells in cows experiencing retained placenta
Source: Front Vet Sci. 2022 Oct 17;9:1037880. doi: 10.3389/fvets.2022.1037880 (PMC9619212; doi:10.3389/fvets.2022.1037880)
Supplement: Supplementary file 4 [file Table_4.XLSX]

## Sheet: Sheet1
Table S4. Stage-specific differentially expressed miRNAs in NC and RP.
Index	miR_name	miR_seq	NC_1(norm)	NC_2(norm)	NC_3(norm)	RP_1(norm)	RP_2(norm)	RP_3(norm)	Sequence in miRbase	Group	up/down	pvalue	fold_change	log2 (fold_change)
1	bta-miR-150_R-1	TCTCCCAACCCTTGTACCAGTG	14118.2	13918.2	14167.8	5659.54	5617.24	5766.76	Diff	gp1a	down	1.16058e-06	0.403834	-1.30816
2	bta-miR-193b_R-2	AACTGGCCCACAAAGTCCCGCT	706.97	731.188	728.876	292.784	284.304	314.335	Diff	gp1a	down	4.37889e-06	0.411357	-1.28154
3	bta-miR-375_L-1	TTTGTTCGTTCGGCTCGCGTGA	389.74	388.187	402.391	139.694	159.609	147.479	Diff	gp1a	down	8.50883e-06	0.378528	-1.40153
4	bta-miR-365-3p	TAATGCCCCTAAAAATCCTTAT	334.35	372.269	349.805	168.877	145.144	155.015	Yes	gp1a	down	0.00033539	0.443985	-1.17142
5	bta-miR-133a_R+1	TTTGGTCCCCTTCAACCAGCTGT	7.5531	7.3598	6.40167	172.226	181.223	165.78	Diff	gp1a	up	0.000679206	24.3603	4.60646
6	bta-miR-1	TGGAATGTAAAGAAGTATGTAT	3.02124	4.62127	5.02988	139.216	131.179	152.862	Yes	gp1a	up	0.00196523	33.3999	5.06177
7	PC-5p-4501_121	TCCACATCCCTCACAGTTTGGT	53.3752	47.2396	45.7262	0	13.9658	6.45894	New	gp4	down	0.0022128	0.139569	-2.84094
8	hsa-miR-4286_R+3	ACCCCACTCCTGGTACCATT	24.1699	29.7815	28.3502	13.3954	7.98045	7.53544	Diff	gp3	down	0.00224198	0.351284	-1.50929
9	oan-miR-16b-5p_L+1	CTAGCAGCACGTAAATATTGGTG	102.219	110.91	87.337	29.6611	41.8974	27.9888	Diff	gp2a	down	0.00236368	0.33131	-1.59375
10	bta-miR-205_R-1	TCCTTCATTCCACCGGAGTCT	20.1416	16.4312	17.376	83.2426	78.807	69.9719	Diff	gp1a	up	0.0024359	4.30078	2.1046
11	bta-miR-206	TGGAATGTAAGGAAGTGTGTGG	5.0354	8.21559	7.31619	370.286	307.247	355.242	Yes	gp1a	up	0.00309749	50.2147	5.65004
12	PC-5p-1244_883	CGTCCCGGGCGTGCGGTGGGAC	62.9425	53.4013	45.7262	122.95	99.2569	117.337	New	gp4	up	0.00366603	2.09505	1.06698
13	oan-miR-223-3p_1ss22AT	TGTCAGTTTGTCAAATACCCTT	53.3752	34.9163	35.6664	95.6811	85.7899	80.7368	Diff	gp3	up	0.00467524	2.1153	1.08086
14	ssc-miR-451_L+2R+1	TCAAACCGTTACCATTACTGAGTTT	52.3681	71.8864	57.615	0	5.98534	0	Diff	gp3	down	0.00531331	0.0329101	-4.92533
15	mmu-miR-1839-3p_R-2	AGACCTACTTATCTACCAACA	31.2195	24.6468	33.8374	9.56811	14.9634	7.53544	Diff	gp1b	down	0.00617293	0.357476	-1.48408
16	PC-3p-4206_133	TCCCCGGCACCTCCACCAAA	20.1416	25.6737	21.0341	51.6678	44.8901	40.9067	New	gp4	up	0.00648974	2.05633	1.04007
17	PC-3p-4499_121	AAATCCCACCCTATGAGAGTTC	29.2053	36.4567	32.0083	15.309	19.4524	9.68842	New	gp4	down	0.00901195	0.4551	-1.13574
18	PC-3p-7990_49	AAGGCCTATGTCTCCATCCCACT	6.04248	6.16169	8.23072	18.1794	22.9438	24.7593	New	gp4	up	0.00950103	3.22402	1.68886
19	hsa-miR-101-5p_L+1R-2	TCAGTTATCACAGTGCTGATG	35.2478	41.078	42.0681	14.3522	12.9682	0	Diff	gp1a	down	0.0108487	0.230759	-2.11554
20	hsa-miR-320b_1ss22AT	AAAAGCTGGGTTGAGAGGGCAT	45.3186	43.1318	32.9229	97.5947	93.7703	73.2014	Diff	gp3	up	0.0115564	2.17977	1.12418
21	bta-miR-99b	CACCCGTAGAACCGACCTTGCG	60.4248	53.4013	52.1279	30.618	24.9389	12.9179	Yes	gp1a	down	0.0121634	0.412613	-1.27714
22	chi-miR-874-5p	CGGCCCCACGCACCAGGGTAAGA	66.4672	97.5601	89.6233	44.0133	25.9365	31.2182	Yes	gp1a	down	0.0156009	0.398848	-1.32609
23	mmu-mir-6236-p5_2	CTGAAAATGGATGGCGCTGGAGCG	0	2.56737	0	5.26246	6.48412	5.9207	New	gp2b	up	0.0165483	6.88146	2.78272
24	mmu-mir-6236-p5_1	CTGAAAATGGATGGCGCTGG	0	2.56737	0	5.26246	6.48412	5.9207	New	gp2b	up	0.0165483	6.88146	2.78272
25	mmu-mir-6236-p3	CTGAAAATGGATGGCGCTGGAGCG	0	2.56737	0	5.26246	6.48412	5.9207	New	gp2b	up	0.0165483	6.88146	2.78272
26	oan-miR-27b-3p_R+1	TTCACAGTGGCTAAGTTCTGCG	10.0708	8.21559	15.5469	22.9635	25.9365	19.3768	Diff	gp2a	up	0.0175044	2.01804	1.01295
27	chi-miR-103-5p_R-6_1ss24TA	AGCTTCTTTACAGTGCTGCCTTGA	96.6796	97.5601	71.3329	27.7475	24.9389	25.8358	Diff	gp1a	down	0.0177527	0.295671	-1.75793
28	ocu-miR-342-3p_R-2	TCTCACACAGAAATCGCACCCT	11.0779	13.3503	19.205	6.69768	0	0	Diff	gp2b	down	0.0203818	0.1535	-2.70369
29	chi-miR-30d-3p_L+1	CTTTCAGTCAGATGTTTGCTGC	0	0	4.57262	10.5249	9.97557	6.45894	Diff	gp1a	up	0.0209705	5.89584	2.5597
30	bta-miR-31_R+2	AGGCAAGATGCTGGCATAGCTGT	47.3327	44.1588	27.4357	18.1794	10.9731	0	Diff	gp1a	down	0.022036	0.245129	-2.02839
31	sha-miR-125a_R+2	TCCCTGAGACCCTAACTTGTGAAA	8.05663	5.64822	6.85893	0	3.49145	2.69123	Diff	gp3	down	0.0250254	0.300658	-1.7338
32	PC-5p-12897_18	TTTGTGGACCTGAGGGCTGTGA	5.53894	4.62127	3.6581	0	2.49389	0	New	gp4	down	0.0250344	0.180477	-2.47011
33	PC-5p-1767_518	TGGGCGCGCGCCGCGGCTGGA	58.4106	62.6439	55.786	104.292	142.651	123.796	New	gp4	up	0.0250564	2.09646	1.06796
34	bta-miR-2484_R-4	GAGCTATGATGACTTTGATT	17.1203	14.3773	19.205	7.65449	7.98045	0	Diff	gp1a	down	0.0278607	0.308365	-1.69729
35	bta-let-7a-3p_R+1_1ss8AG	CTATACAGTCTACTGTCTTTCT	18.7988	16.6023	12.6509	9.56811	4.65526	9.509	Diff	gp1a	down	0.0292253	0.493889	-1.01774
36	mdo-let-7f-2-3p_1ss22CT	CTATACAGTCTACTGTCTTTCT	18.7988	16.6023	12.6509	9.56811	4.65526	9.509	Diff	gp1a	down	0.0292253	0.493889	-1.01774
37	bta-miR-138_R+1	AGCTGGTGTTGTGAATCAGGCCGT	89.1265	67.2651	59.4441	46.8837	27.4328	27.4505	Diff	gp1a	down	0.0298022	0.471502	-1.08466
38	PC-5p-4442_124	AAAAAGTTCATTCGGATTCATC	9.06371	22.5929	12.8033	29.6611	28.9291	41.9831	New	gp4	up	0.0330638	2.26211	1.17767
39	hsa-miR-30c-1-3p_R-2	CTGGGAGAGGGTTGTTTACT	0	14.3773	12.8033	21.0498	30.9243	29.0653	Diff	gp1a	up	0.0373185	2.98151	1.57604
40	bta-miR-2425-3p_R+2	TTCGTAGACCCTGCCCTCCTCT	0	8.21559	0	14.3522	9.97557	16.1474	Diff	gp1a	up	0.037764	4.92662	2.3006
41	bta-miR-18b_R-3	TAAGGTGCATCTAGTGCAG	5.53894	9.24254	6.85893	3.82724	0	3.22947	Diff	gp1a	down	0.0395134	0.32609	-1.61666
42	bta-mir-2285bv-p5	AATGTTTGTTTGGATGTTTTGT	9.06371	13.3503	6.40167	0	4.98778	0	New	gp1a	down	0.0406032	0.173092	-2.53039
43	bta-miR-10225b	TCGAGCCTGACAGATCACACA	10.0708	14.3773	9.14524	18.1794	21.9462	29.0653	Yes	gp1a	up	0.0460463	2.05966	1.04241
44	bta-miR-1260b	ATCCCACCACTGCCACCA	20.1416	8.21559	14.6324	0	4.98778	0	Yes	gp1a	down	0.0480683	0.116023	-3.10752
NC: fetal membranes of normal discharge, RP: Retained placenta.
Item	Description
Index	Mature miRNA
miR_name	The miR_name is composed of the 1st known miR name in a cluster, a underscore, and a matching annotation: such as
	L-n means the miRNA_seq (detected) is n base less than known rep_miRSeq in the left side;
	R-n means the miRNA_seq (detected) is n base less than known rep_miRSeq in the right side;
	L+n means the miRNA_seq (detected) is n base more than known rep_miRSeq in the left side;
	R+n means the miRNA_seq (detected) is n base more than known rep_miRSeq in the right side;
	2ss5TC13TA means 2 substitution (ss), which are T->C at position 5 and T->A at position 13.
	If there is no matching annotation, the miRNA_seq (detected) is exactly same as known rep_miRSeq.
	New discovered 5p/3p sequence has been annotated as p3/p5: which is directly differentiate with the reported sequences.
miR_seq	is a read at 5' or 3' of maximum mapped score in each cluster.
Sequence in miRbase	New, miRNA identified in this study and not reported in miRBase,mainly for new reported 5p or 3p sequence; Diff, confirming miRNA sequences in miRBase, but different sequences are reported in our study; and Yes, confirming miRNA sequences in miRBase.
Group	gp1a:Reads were mapped to miRNAs/pre-miRNAs of specific species in miRbase and the pre-miRNAs were further mapped to genome & EST.
	gp1b:Reads were mapped to (except for specific species) miRNAs/pre-miRNAs of selected species in miRbase and the pre-miRNAs were further mapped to genome & EST.
	gp2a:Reads were mapped to miRNAs/pre-miRNAs of selected species in miRbase and the mapped pre-miRNAs were not further mapped to genome, but the reads (and of course the miRNAs of the pre-miRNAs) were mapped to genome. The extended genome sequences from the genome loci may form hairpins.
	gp2b:Reads were mapped to miRNAs/pre-miRNAs of selected species in miRbase and the mapped pre-miRNAs were not further mapped to genome, but the reads (and of course the miRNAs of the pre-miRNAs) were mapped to genome. The extended genome sequences from the genome loci may not form hairpins.
	gp3:Reads were mapped to miRNAs/pre-miRNAs of selected species in miRbase and the mapped pre-miRNAs were not further mapped to genome, and the reads were not mapped to genome, either. But the reads were mapped to the miRNAS(Matures).
	gp4:Reads were not mapped to pre-miRNAs of selected species in miRbase. But the reads were mapped to genome & the extended genome sequences from genome may form hairpins.
norm	Normalized data
