# Supplementary material for: miRNA-150_R-1 mediates the HIF-1/ErbB signaling pathway to regulate the adhesion of endometrial epithelial cells in cows experiencing retained placenta
Source: Front Vet Sci. 2022 Oct 17;9:1037880. doi: 10.3389/fvets.2022.1037880 (PMC9619212; doi:10.3389/fvets.2022.1037880)
Supplement: Supplementary file 5 [file Table_5.XLSX]

## Sheet: Sheet1
Table S5. Overview of reads from raw data to clean sequences of mRNAs.
Sample	Raw reads (%)	Clean reads (%)	Mapped reads (%)	Unique mapped reads (%)	Multi mapped reads (%)
NC_1	86109764(100%)	77411640(89.90%)	70553567(91.14%)	54848885(70.85%)	15704682(20.29%)
NC_2	89470192(100%)	79689310(89.07%)	72305696(90.73%)	55624973(69.80%)	16680723(20.93%)
NC_3	88123104(100%)	79118642(89.78%)	72308940(91.39%)	56348675(71.22%)	15960265(20.17%)
RP_1	84958654(100%)	77383994(91.08%)	70960251(91.70%)	56123928(72.53%)	14836323(19.17%)
RP_2	85690258(100%)	77844952(90.84%)	71410007(91.73%)	56716192(72.86%)	14693815(18.88%)
RP_3	93285956(100%)	84539220(90.62%)	77591492(91.78%)	61283962(72.49%)	16307530(19.29%)
NC: fetal membranes of normal discharge, RP: retained placenta.
Mapped reads	The number of Reads that can be compared to the genome.
Unique mapped reads	Only the number of reads could be uniquely compared to a single location in the genome.
Multi mapped reads	The number of reads that can be compared to multiple locations in the genome.
