# Supplementary material for: miRNA-150_R-1 mediates the HIF-1/ErbB signaling pathway to regulate the adhesion of endometrial epithelial cells in cows experiencing retained placenta
Source: Front Vet Sci. 2022 Oct 17;9:1037880. doi: 10.3389/fvets.2022.1037880 (PMC9619212; doi:10.3389/fvets.2022.1037880)
Supplement: Supplementary file 6 [file Table_6.XLSX]

## Sheet: Sheet1
Table S6. Stage-specific differentially expressed mRNAs in NC and RP.
Index	Gene_id	Gene_name	FPKM.RP_1	FPKM.RP_2	FPKM.RP_3	FPKM.NC_1	FPKM.NC_2	FPKM.NC_3	Fold_change	Log2(fold_change)	p-value	Regulation
1	MSTRG.10750	FAM92B	1.8551	1.8888	1.8397	0.466189	0.460148	0.477931	3.97617	1.99138	2.03975e-186	up
2	MSTRG.2572	MX1	15.1242	15.3949	15.4571	5.29018	5.04908	5.14103	2.96998	1.57045	6.74974e-175	up
3	MSTRG.23029	PDK4	2.27108	2.27717	2.26269	9.64285	8.27958	9.20914	0.251034	-1.99405	7.83426e-133	down
4	MSTRG.10231	OAS1Y;OAS2	9.42363	10.0594	9.26509	2.96771	2.99445	3.20991	3.13431	1.64815	5.92668e-130	up
5	MSTRG.8222	ENSBTAG00000051340;AMPD3	8.31112	8.45065	8.4201	3.44117	2.99746	3.19283	2.61454	1.38656	1.31786e-112	up
6	MSTRG.2854	SV2C;ENSBTAG00000052974	0.00782536	0.015338	0.0345001	1.91988	1.97111	2.39568	0.00917233	-6.7685	6.75278e-110	down
7	MSTRG.15823	GZMB	13.6629	13.3367	11.7868	2.10202	2.23762	2.32464	5.82004	2.54103	1.50272e-92	up
8	MSTRG.4630	IL1B	87.4379	94.096	86.3615	42.8477	40.1182	43.7568	2.11403	1.07999	1.9712e-86	up
9	MSTRG.28930	PTGR1	1.60938	2.13331	1.30189	18.1372	18.5826	17.9403	0.09229	-3.43768	5.03506e-83	down
10	MSTRG.8278	RRP8	8.04694	7.94844	8.18781	3.28521	3.02264	2.95092	2.61192	1.38511	3.46676e-78	up
11	MSTRG.2568	MX2	21.7708	21.877	21.7276	10.1933	8.91323	10.0883	2.23928	1.16303	3.80716e-78	up
12	MSTRG.29581	SGK1	57.1248	61.8038	60.5175	29.217	27.8368	29.3386	2.0771	1.05457	7.26407e-77	up
13	MSTRG.25163	CLEC12A;ENSBTAG00000054870	7.00882	7.44056	6.88558	3.43527	3.38795	3.56391	2.05398	1.03842	7.13676e-76	up
14	MSTRG.24587	TAC3	54.6502	56.3725	56.2813	20.0398	20.4246	22.0629	2.6757	1.41991	2.82374e-72	up
15	MSTRG.26982	C3	16.0342	15.7253	16.042	7.03741	6.91725	6.59578	2.32606	1.21789	1.14404e-67	up
16	MSTRG.11392	LTBP4	0.155111	0.164636	0.214921	2.10074	2.26693	1.89455	0.0853798	-3.54996	1.11302e-65	down
17	MSTRG.21290	CDHR5;IRF7	17.4613	17.0066	17.0509	7.47624	7.84684	7.41055	2.2662	1.18027	1.97067e-62	up
18	MSTRG.13069	AARSD1	0.466497	0.31825	0.30446	4.76289	4.51542	4.8123	0.0773002	-3.69338	2.74902e-59	down
19	MSTRG.13499	TTYH2;GPRC5C	3.71557	3.83837	3.76084	1.27766	1.31467	1.34908	2.87074	1.52143	2.58316e-55	up
20	MSTRG.14520	MARCKSL1	78.0727	76.3788	80.1419	35.5334	37.359	38.7287	2.10169	1.07155	3.79998e-53	up
21	MSTRG.14525	ENSBTAG00000051364	129.573	126.388	152.768	383.496	416.837	366.38	0.350325	-1.51323	2.05148e-52	down
22	MSTRG.19899	DEFB13;DEFB7;DEFB1;DEFB10	18.8148	19.4365	18.2585	8.74908	7.90353	8.67527	2.23113	1.15777	1.02837e-49	up
23	MSTRG.21381	FCGR3A	28.8525	30.2242	28.671	15.0322	12.7203	13.8126	2.11109	1.07799	4.11531e-48	up
24	MSTRG.18648	LITAF;ENSBTAG00000013305	15.6015	15.7876	15.4712	5.86533	6.95196	7.15995	2.34569	1.23001	9.75482e-48	up
25	MSTRG.9349	HES4	5.07367	4.99838	5.72294	1.46578	1.69791	1.65045	3.28095	1.71411	4.29412e-47	up
26	MSTRG.13446	ITGB4	1.19519	1.37166	1.31971	0.223041	0.163629	0.191111	6.72671	2.7499	3.79616e-43	up
27	MSTRG.5079	KLF11	2.08026	1.96527	1.91071	5.28494	5.21269	5.69192	0.367906	-1.44259	2.57869e-42	down
28	MSTRG.24803	BTBD11	13.6646	13.2281	14.2032	6.63119	6.87553	6.42241	2.0621	1.04411	1.78772e-39	up
29	MSTRG.5527	ENSBTAG00000035926	2.03774	1.26177	1.67122	16.7055	24.4532	20.5994	0.0804871	-3.6351	1.77071e-38	down
30	MSTRG.13013	CCR7	16.8881	20.5166	18.8935	44.0839	40.4452	41.4873	0.446753	-1.16245	2.34541e-38	down
31	MSTRG.21377	NOS1AP;C3H1orf226	4.27322	3.97184	4.31157	2.17264	1.894	1.95055	2.08679	1.06129	2.19107e-37	up
32	MSTRG.29716	ENSBTAG00000036061;ENSBTAG00000050143	1.30213	1.29896	1.31862	0.291685	0.246381	0.293775	4.71208	2.23637	3.0879e-37	up
33	MSTRG.13518	KCNJ2	46.3522	42.0494	45.8688	17.3813	11.8572	16.9291	2.90833	1.54019	1.83802e-36	up
34	MSTRG.17562	ENSBTAG00000053198	8.37342	7.77506	6.88395	59.9938	40.6478	86.6717	0.122962	-3.02372	6.32633e-36	down
35	MSTRG.13520	KCNJ16	3.42321	3.46722	4.03109	0.989722	0.952681	0.905797	3.83453	1.93905	1.58532e-35	up
36	MSTRG.13815	DHRS9	5.05946	5.03173	4.63731	2.27613	2.15956	2.43847	2.14259	1.09935	1.72314e-35	up
37	MSTRG.15409	ENSBTAG00000047632	11.6229	10.5879	11.1691	4.05928	3.32439	3.37091	3.10378	1.63403	3.76178e-34	up
38	MSTRG.5603	CPB2	3.40861	3.02635	3.0925	1.18219	0.879948	1.139	2.97627	1.57351	4.55985e-34	up
39	MSTRG.17452	BOLA-DQA1	14.1903	14.2532	13.7433	33.6066	26.2024	33.753	0.450896	-1.14913	3.52037e-33	down
40	MSTRG.28310	CD274	10.7398	11.2845	10.8568	4.09679	4.59256	4.8575	2.42721	1.2793	3.65514e-31	up
41	MSTRG.8871	RGS1	1.24188	1.11709	1.03101	5.58688	5.22507	5.05906	0.213595	-2.22705	9.22561e-31	down
42	MSTRG.8823	ENSBTAG00000047621	3.6176	3.14198	4.29512	15.5693	12.8562	15.539	0.251446	-1.99168	9.97818e-31	down
43	MSTRG.9347	ISG15	56.3817	57.0549	46.6721	21.3521	22.2569	21.6871	2.45204	1.29398	1.89608e-30	up
44	MSTRG.21614	SHE	2.36843	2.97551	2.86022	1.11076	0.807216	0.858247	2.95515	1.56323	4.04632e-30	up
45	MSTRG.3344	CAPN3	3.37871	3.2809	3.12041	1.36172	1.22441	1.45612	2.41945	1.27468	1.92991e-29	up
46	MSTRG.18800	IL21R	3.84492	3.78405	3.77994	7.27506	8.08689	7.62862	0.496243	-1.01088	2.66768e-29	down
47	MSTRG.2393	GPR87;P2RY12	4.20709	4.5537	4.00418	2.19981	2.09013	1.86761	2.07306	1.05176	2.30863e-28	up
48	MSTRG.10954	ADGRG5	1.69484	1.66971	1.68356	3.77373	3.84697	3.87517	0.439124	-1.1873	3.0533e-28	down
49	MSTRG.6667	ENSBTAG00000051981;SIRPB1;ENSBTAG00000054594	10.4422	12.9325	9.99523	5.69916	5.21503	5.75468	2.00193	1.00139	5.48633e-27	up
50	MSTRG.7113	OCSTAMP	3.81852	4.33137	3.72864	0.910637	1.00981	1.08923	3.94679	1.98068	9.6354e-27	up
51	MSTRG.15819	ENSBTAG00000050871	10.2956	9.6827	9.87526	2.16282	1.24759	2.33178	5.19898	2.37823	3.27921e-26	up
52	MSTRG.8740	SOX13	1.0269	1.00587	0.962624	2.78326	2.46087	2.3209	0.395952	-1.3366	6.58875e-26	down
53	MSTRG.22632	SLC6A9	6.72962	7.25793	5.59426	3.01406	3.15364	3.30171	2.0679	1.04817	1.5735e-25	up
54	MSTRG.4482	EPAS1	4.16573	4.32921	4.12953	1.77226	2.00371	2.01481	2.1801	1.12439	3.64922e-25	up
55	MSTRG.26116	CXCL8	5.23883	5.4011	5.03392	14.2407	11.0294	14.3247	0.395856	-1.33695	4.16941e-25	down
56	MSTRG.4222	IL1R1	14.7325	12.6732	11.7636	6.25418	6.02239	4.88586	2.28227	1.19047	2.6409e-24	up
57	MSTRG.25201	CLEC6A	5.4111	5.91791	5.43179	2.18323	2.10756	2.25802	2.55937	1.35579	3.42707e-24	up
58	MSTRG.13570	AXIN2	1.11486	1.17013	1.17293	2.82545	2.92599	3.38959	0.378285	-1.40245	5.6081e-24	down
59	MSTRG.14829	PADI3	2.8171	2.29587	2.15898	0.5007	0.660395	0.685787	3.93741	1.97725	1.38867e-22	up
60	MSTRG.13254	CCDC57	1.16885	1.27057	1.19275	2.74211	2.93911	2.78405	0.429068	-1.22072	1.95884e-22	down
61	MSTRG.20918	SYT7;ENSBTAG00000048988	1.03492	1.0094	0.923556	0.210363	0.24127	0.253148	4.21106	2.07418	2.04585e-22	up
62	MSTRG.14728	ID3	10.071	8.59839	9.39701	21.6579	20.3835	20.8556	0.446227	-1.16415	2.11208e-22	down
63	MSTRG.18070	HRH4	9.61854	8.87	7.89437	3.10733	2.82043	3.67477	2.7475	1.45812	5.56095e-22	up
64	MSTRG.11489	ENSBTAG00000049346;ENSBTAG00000006859;ENSBTAG00000052343	6.58326	6.88885	7.17355	3.31486	3.71489	2.7871	2.10309	1.07251	7.11103e-22	up
65	MSTRG.17449	ENSBTAG00000009656;BOLA-DQA5	15.9452	17.4629	12.9254	7.42924	6.40468	6.17246	2.31594	1.2116	2.1318e-21	up
66	MSTRG.13928	TNFAIP6	10.1936	9.95548	9.68627	4.40941	4.87021	4.963	2.0948	1.06681	4.06955e-21	up
67	MSTRG.14333	CXCR2;RUFY4	71.9067	85.8271	79.5151	43.8722	29.5366	33.532	2.21851	1.14959	6.36907e-21	up
68	MSTRG.17029	GATA2	2.92014	2.47361	2.54569	1.00491	0.690097	0.674232	3.35105	1.74461	1.25733e-20	up
69	MSTRG.12669	PER1	1.03628	0.872356	1.07928	2.86585	2.47849	2.78961	0.367339	-1.44481	2.10277e-20	down
70	MSTRG.17215	CDKN1A	2.92946	2.11414	3.26483	7.49455	7.41558	7.49541	0.37082	-1.43121	2.66024e-20	down
71	MSTRG.25216	C1R	0.487888	0.633584	0.622579	3.15912	2.45896	2.2559	0.221496	-2.17465	2.85048e-20	down
72	MSTRG.16856	LTF	3.84424	3.76356	3.30274	1.38092	0.893274	1.08537	3.2476	1.69938	3.07023e-19	up
73	MSTRG.14769	ALPL	10.4069	11.6644	12.307	5.73035	6.18636	5.11708	2.01824	1.0131	3.31875e-19	up
74	MSTRG.7008	ENSBTAG00000047302	0.406147	0.742011	0.5729	2.51921	2.72469	2.87586	0.211959	-2.23814	3.92606e-19	down
75	MSTRG.8887	TGFB2	0.572996	0.281748	0.360091	2.51987	2.10783	1.99439	0.183452	-2.44653	8.35244e-19	down
76	MSTRG.11004	ELMO3	3.47413	3.61432	4.93848	1.07958	1.20188	1.19698	3.45757	1.78976	1.18138e-18	up
77	MSTRG.14301	LANCL1	1.85439	2.15755	1.69511	4.13751	3.96853	4.4168	0.455732	-1.13374	2.80628e-18	down
78	MSTRG.16015	IFI27	2.83804	1.77739	2.57372	7.50187	7.81266	8.9394	0.296412	-1.75432	1.42582e-17	down
79	MSTRG.5841	SKA3	5.28092	4.71494	4.99798	2.11559	1.76469	2.3549	2.40472	1.26587	1.44602e-17	up
80	MSTRG.8699	CBLIF	1.51756	1.5978	1.3556	0.0451632	0.174607	0.135284	12.5923	3.65447	3.15718e-17	up
81	MSTRG.12421	CRYBA1	0.0874927	0.0648481	0.0570317	0.399764	0.583759	0.360562	0.155773	-2.68248	3.44397e-17	down
82	MSTRG.14313	FN1	1.10249	1.4043	1.19378	2.70574	2.38398	2.62777	0.479504	-1.06038	3.60291e-17	down
83	MSTRG.23901	SSPO	0.174306	0.209053	0.223089	0.533308	0.584409	0.595252	0.354033	-1.49804	4.48463e-17	down
84	MSTRG.15107	GZMA	7.10608	6.51402	7.74452	3.07573	2.34573	2.56766	2.67421	1.41911	5.06346e-17	up
85	MSTRG.25715	SLC9B2	0.871385	0.802413	0.771443	1.70181	1.77774	1.7167	0.470578	-1.08749	1.51726e-16	down
86	MSTRG.29714	ULBP17	1.92169	1.29078	1.80473	0.257463	0.127722	0.233559	8.10867	3.01946	2.86206e-16	up
87	MSTRG.8695	MS4A2	1.9949	2.04861	2.60915	0.627382	0.626674	0.575424	3.63636	1.8625	5.25288e-16	up
88	MSTRG.24883	ENSBTAG00000049297	2.90885	2.35829	3.30087	6.75439	6.29738	5.49396	0.461994	-1.11405	7.49244e-16	down
89	MSTRG.22865	ENSBTAG00000054491	1.2782	1.11214	0.750116	0.328255	0.334303	0.315747	3.21011	1.68262	9.31185e-16	up
90	MSTRG.16335	SLC22A14	1.64064	1.41322	0.978518	0.24326	0.16716	0.235931	6.23868	2.64124	1.2947e-15	up
91	MSTRG.25629	UGT8	0.0001	0.0001	0.0001	0.612572	0.405623	0.379338	0.000214664	-12.1856	1.52643e-15	down
92	MSTRG.22426	ENSBTAG00000051030	7.98059	8.47771	8.07351	3.8181	4.40454	3.59898	2.07516	1.05323	2.6718e-15	up
93	MSTRG.15408	ENSBTAG00000047700	118.95	88.1624	125.802	225.76	231.827	213.356	0.496188	-1.01104	2.96633e-15	down
94	MSTRG.3484	FBXL22	3.65591	3.50321	3.43959	1.79114	1.49703	1.77511	2.09325	1.06574	4.32997e-14	up
95	MSTRG.11990	OSCAR;TARM1;ENSBTAG00000050838	14.6269	9.52046	14.3758	6.22123	6.16965	6.13384	2.07955	1.05627	4.42037e-14	up
96	MSTRG.19998	DLC1	0.853039	0.818258	0.84413	1.71177	1.80529	1.57245	0.494238	-1.01672	6.71e-14	down
97	MSTRG.12261	ENSBTAG00000046944	4.50132	2.98091	2.67319	0.365135	0.294213	0.124784	12.9512	3.69501	9.71544e-14	up
98	MSTRG.5964	ENSBTAG00000047383;ENSBTAG00000046041	0.597587	0.667176	0.572398	1.17129	1.2798	1.34413	0.484073	-1.0467	3.78032e-13	down
99	MSTRG.15825	GZMH;ENSBTAG00000010057;ENSBTAG00000013055	3.64709	3.88597	4.45654	2.07791	1.7178	1.91322	2.10015	1.07049	3.97284e-13	up
100	MSTRG.17600	MIC2;MIC1	3.48571	4.16784	4.91154	1.48514	1.90933	1.43575	2.60135	1.37926	6.2754e-13	up
101	MSTRG.10355	MN1	0.60464	0.585692	0.69515	1.36165	1.44205	1.70221	0.418446	-1.25689	7.67391e-13	down
102	MSTRG.2332	PTX3	3.24906	3.48929	3.01384	6.67391	7.82081	6.48184	0.464909	-1.10498	1.29643e-12	down
103	MSTRG.17602	ENSBTAG00000053433	2.13379	2.26777	2.84862	0.592827	0.65708	0.845819	3.45951	1.79057	1.52715e-12	up
104	MSTRG.21245	IFITM10	0.571862	0.631074	1.00085	3.55141	3.10184	2.76488	0.233994	-2.09546	2.23236e-11	down
105	MSTRG.25054	MGST1	4.68901	4.25693	4.17324	7.19002	9.03121	10.8093	0.485346	-1.04291	3.87872e-11	down
106	MSTRG.6139	JAG1	0.367644	0.405225	0.483164	1.08411	0.976017	1.11984	0.394984	-1.34014	3.962e-11	down
107	ENSBTAG00000007434	CD300LG	0.59497	0.211079	0.593177	0.0001	0.000940257	0.022865	58.5322	5.87116	4.72463e-11	up
108	MSTRG.24424	PTPRR	2.38848	2.25851	2.6576	0.87196	1.10423	1.14284	2.34194	1.22771	5.91402e-11	up
109	ENSBTAG00000016142	CYB5R2	0.298688	0.282245	0.211794	1.41605	1.16968	1.47429	0.195252	-2.35659	5.95761e-11	down
110	MSTRG.8200	DKK3	0.832255	0.605877	0.856736	0.031158	0.045532	0.121778	11.5629	3.53143	6.52971e-11	up
111	MSTRG.7794	RUNX1T1	0.166298	0.256878	0.315545	0.871877	0.750407	0.870607	0.296331	-1.75472	7.59464e-11	down
112	MSTRG.8054	SCN4B	1.40164	1.41509	1.63955	0.716804	0.525447	0.718633	2.27259	1.18434	1.07592e-10	up
113	MSTRG.25723	SLC39A8	0.296231	0.317457	0.097986	1.65562	1.39066	1.30707	0.163477	-2.61284	1.24206e-10	down
114	MSTRG.2441	CHST2	1.11708	1.02801	0.919002	2.36703	2.56058	2.04046	0.439732	-1.1853	1.30304e-10	down
115	MSTRG.1864	CCDC191	0.683876	0.62933	0.623718	1.35724	1.50726	1.79971	0.415274	-1.26786	1.36416e-10	down
116	MSTRG.12632	ZBTB4	3.39457	5.4423	3.54696	8.50912	8.7196	8.2327	0.486376	-1.03985	1.38458e-10	down
117	MSTRG.18891	ENSBTAG00000052789	6.26215	5.40055	5.81023	2.19566	2.84951	2.33537	2.36743	1.24332	1.60814e-10	up
118	MSTRG.25092	APOLD1	1.51428	1.36986	1.65507	0.672246	0.643801	0.693817	2.25846	1.17534	1.64248e-10	up
119	MSTRG.5985	ENSBTAG00000023309	0.549869	0.65548	0.634521	1.58004	1.26493	1.48307	0.425105	-1.23411	1.70414e-10	down
120	MSTRG.6670	ENSBTAG00000048087	1.52009	1.56401	1.64615	0.486717	0.39855	0.628671	3.12447	1.64361	2.55624e-10	up
121	MSTRG.10471	SUSD2	1.48346	1.53451	1.24171	0.649574	0.733572	0.540962	2.21385	1.14656	3.20036e-10	up
122	MSTRG.11698	MYH14	0.325344	0.472529	0.440034	1.0834	0.978355	1.05189	0.397575	-1.3307	4.64161e-10	down
123	MSTRG.5673	KCNRG;TRIM13	3.07118	3.63641	2.90694	1.0786	1.81094	1.621	2.13157	1.09192	4.88382e-10	up
124	ENSBTAG00000006789	FGD5	0.0001	0.0001	0.0001	0.14378	0.135953	0.183016	0.000648299	-10.5911	5.08794e-10	down
125	MSTRG.1845	ENSBTAG00000040144	4.4317	3.74519	3.16063	1.37439	0.873161	1.68363	2.884	1.52807	5.9781e-10	up
126	MSTRG.12262	CCL4	6.23207	6.19443	6.7648	2.80968	2.51408	2.39814	2.48531	1.31342	9.54159e-10	up
127	MSTRG.12040	ENSBTAG00000038240	1.12899	1.32882	1.06989	2.97318	2.23805	2.53237	0.455563	-1.13428	1.03253e-09	down
128	MSTRG.2123	ETV5	1.08814	1.16864	1.08632	0.447976	0.225322	0.310553	3.39798	1.76468	1.07982e-09	up
129	MSTRG.2770	EFHB	2.36014	2.85773	2.61384	1.03305	1.37366	1.50168	2.00382	1.00276	1.09351e-09	up
130	MSTRG.27408	ELANE	3.20819	4.29753	4.25412	1.48653	1.28962	0.836983	3.25475	1.70255	2.0918e-09	up
131	MSTRG.28335	ENSBTAG00000052736	0.21627	0.17806	0.116322	0.673232	0.75181	0.661431	0.244744	-2.03066	2.2427e-09	down
132	ENSBTAG00000027477	B3GAT1	0.0001	0.0001	0.0001	0.228255	0.238514	0.135511	0.000498108	-10.9713	2.38517e-09	down
133	MSTRG.2062	GP5	0.076732	0.064632	0.150977	1.03338	0.730667	0.778343	0.114987	-3.12046	4.11639e-09	down
134	MSTRG.25124	SMIM10L1	0.121269	0.136376	0.0848603	0.682786	0.486185	1.4627	0.130147	-2.94178	4.20361e-09	down
135	ENSBTAG00000012505	ARHGEF17	0.280172	0.213997	0.221952	0.0380593	0.0413458	0.0676189	4.87077	2.28415	4.30956e-09	up
136	ENSBTAG00000017391	HS3ST2	0.0001	0.0001	0.0001	0.221427	0.17396	0.415366	0.000370026	-11.4001	4.46915e-09	down
137	ENSBTAG00000001961	MAP1B	0.322204	0.376704	0.328123	0.12436	0.0476503	0.0845403	4.00324	2.00117	7.19701e-09	up
138	MSTRG.1305	ENSBTAG00000008911	0.611554	0.392402	1.30807	2.32062	4.55632	4.90425	0.196247	-2.34926	9.20573e-09	down
139	MSTRG.20188	ACTA1	0.37667	0.510521	0.411704	0.0215691	0.0001	0.0001	59.667	5.89886	1.11078e-08	up
140	MSTRG.8819	PIGR	1.7251	1.3103	1.39065	0.62159	0.50181	0.751214	2.36105	1.23943	2.0529e-08	up
141	MSTRG.24391	NELL2	0.666083	0.540999	0.761596	1.62138	1.37749	1.74139	0.41531	-1.26774	2.38803e-08	down
142	MSTRG.18890	ENSBTAG00000048731	4.51248	3.87574	4.35371	2.42243	1.82968	1.94891	2.05481	1.03901	2.7922e-08	up
143	MSTRG.22777	EVA1B	1.51824	1.29997	1.2786	2.88355	2.91221	3.37479	0.446736	-1.16251	2.92027e-08	down
144	ENSBTAG00000001842	GSTM3	0.0001	0.0001	0.0001	0.530074	0.369165	0.294144	0.000251386	-11.9578	3.40201e-08	down
145	ENSBTAG00000001315	DMRTA1	0.0001	0.0001	0.0001	0.159309	0.290303	0.492795	0.000318334	-11.6172	3.46413e-08	down
146	MSTRG.22334	DIRAS3	1.74401	1.55012	1.57495	0.307708	0.584056	0.671678	3.11433	1.63892	3.63602e-08	up
147	ENSBTAG00000001801	SYT4	0.111198	0.252148	0.157301	0.861388	0.748736	0.615801	0.233901	-2.09603	3.78289e-08	down
148	MSTRG.7945	AMOTL1	0.187494	0.119937	0.146431	0.64065	0.449373	0.637201	0.262769	-1.92813	3.9395e-08	down
149	MSTRG.12264	CCL5	2.37679	2.65119	2.88006	0.803145	0.655982	1.26773	2.90006	1.53608	5.52832e-08	up
150	ENSBTAG00000010581	MAGI1	0.0001	0.0001	0.0001	0.0629785	0.0658317	0.279179	0.000735313	-10.4094	6.19632e-08	down
151	ENSBTAG00000037539	ENSBTAG00000037539	0.0001	0.0001	0.0001	0.04855	0.15564	0.280049	0.000619529	-10.6565	7.44474e-08	down
152	MSTRG.4140	LMAN2L	1.02876	1.48561	1.64502	2.91236	2.93209	2.77872	0.48235	-1.05185	7.60794e-08	down
153	MSTRG.1330	GPR82	3.22435	3.82464	3.32672	1.60489	1.11398	1.2916	2.58716	1.37137	8.26538e-08	up
154	MSTRG.16722	ENSBTAG00000039664	0.0001	0.043159	0.078487	1.67448	1.11534	1.01035	0.032037	-4.96412	1.08682e-07	down
155	MSTRG.21699	TUFT1	1.0833	1.23376	1.17605	0.528698	0.446556	0.455173	2.44201	1.28807	1.19816e-07	up
156	ENSBTAG00000040460	KRT23	0.304044	0.18539	0.35794	0.0001	0.0001	0.0001	2824.58	11.4638	1.21142e-07	up
157	MSTRG.6365	CUBN	0.818359	0.726877	0.859635	0.23977	0.373541	0.427859	2.30978	1.20775	1.44125e-07	up
158	MSTRG.3496	BNIP2;GTF2A2	3.06443	5.61983	5.66885	2.08438	2.2833	2.57876	2.06625	1.04702	1.45251e-07	up
159	MSTRG.3829	PLEKHD1	0.979913	0.874953	0.743932	2.556	2.15294	1.4961	0.41882	-1.2556	1.52673e-07	down
160	MSTRG.25154	KLRF2	1.59119	1.34086	1.33057	0.349976	0.41268	0.242919	4.23899	2.08372	1.61016e-07	up
161	ENSBTAG00000020221	WNT5A	0.084888	0.065644	0.162067	0.529629	0.79265	0.7338	0.152036	-2.71751	1.69969e-07	down
162	MSTRG.13484	ENSBTAG00000008328	1.73468	0.652366	1.02093	3.63431	4.1854	4.41712	0.278501	-1.84425	1.72406e-07	down
163	MSTRG.15471	ATP10A	0.031232	0.045966	0.118973	0.348689	0.415732	0.529964	0.151555	-2.72208	1.86377e-07	down
164	MSTRG.12750	ZNF286A	0.338545	0.353387	0.379031	0.666244	1.1339	1.18819	0.358381	-1.48044	2.35265e-07	down
165	MSTRG.8131	CRTAM	0.907238	1.06219	1.24597	2.53872	2.3028	2.48053	0.439139	-1.18725	2.39054e-07	down
166	MSTRG.23812	FAM131B	0.187545	0.177974	0.122244	0.485681	1.25056	1.07129	0.173734	-2.52505	2.52125e-07	down
167	ENSBTAG00000001303	HSPB8	0.107518	0.261471	0.229996	1.23055	0.843744	0.918472	0.200145	-2.32089	2.64487e-07	down
168	MSTRG.26141	CDKL2	0.868864	0.998872	0.926929	0.358019	0.282253	0.450238	2.56271	1.35767	3.0764e-07	up
169	ENSBTAG00000013191	AGRN	0.531479	0.608431	0.551371	0.175827	0.276958	0.170453	2.7137	1.44026	3.09831e-07	up
170	MSTRG.11553	GPR4	2.83532	2.35586	1.85163	0.863197	0.726617	1.0737	2.64418	1.40282	3.29269e-07	up
171	MSTRG.22791	OSCP1	2.41987	2.42976	2.62415	1.32825	1.32904	0.969843	2.06052	1.04301	3.57913e-07	up
172	MSTRG.7063	KCNS1	3.72877	3.37936	3.56733	1.83455	1.62539	1.12861	2.32654	1.21819	4.00088e-07	up
173	MSTRG.23396	SCRN1	0.280909	0.286577	0.277109	0.57955	0.719329	0.681095	0.426569	-1.22915	4.55635e-07	down
174	MSTRG.10328	CMKLR1	1.53816	2.06459	1.79946	3.74831	3.92817	4.12871	0.457614	-1.1278	5.5586e-07	down
175	MSTRG.26402	DOK7	0.818035	0.741992	1.30497	2.48092	2.62871	2.19586	0.39217	-1.35045	5.6976e-07	down
176	ENSBTAG00000009725	AOX1	0.12388	0.185449	0.0791744	0.00852998	0.00398164	0.0001	30.8051	4.9451	7.6376e-07	up
177	MSTRG.2617	CFAP410	0.716949	0.716516	0.813975	1.69177	2.19743	1.6197	0.407965	-1.29348	8.94585e-07	down
178	ENSBTAG00000007237	BUB1B	0.976733	1.15214	0.959991	0.482413	0.464586	0.519542	2.10623	1.07466	9.66886e-07	up
179	MSTRG.21792	ANKRD34A	0.638098	0.674563	0.571144	1.32793	1.48159	1.32976	0.455104	-1.13573	9.95745e-07	down
180	MSTRG.23615	CCDC136	1.32403	1.50386	1.08098	0.391788	0.313367	0.761087	2.66591	1.41463	1.06157e-06	up
181	MSTRG.5922	SPRY2	0.758243	0.565503	0.906438	2.06448	1.7717	1.6544	0.406184	-1.2998	1.11429e-06	down
182	MSTRG.6833	TRIB3	1.05465	1.95387	1.97441	4.10305	3.41294	3.51663	0.451654	-1.14671	1.1971e-06	down
183	MSTRG.14762	HSPG2	0.460974	0.346427	0.410403	0.192244	0.154398	0.0904889	2.78591	1.47815	1.23642e-06	up
184	MSTRG.8580	CHST1	0.503241	0.445033	0.471696	1.16148	1.26437	1.12228	0.400202	-1.3212	1.28469e-06	down
185	MSTRG.20782	E2F8	0.51969	0.538962	0.593231	0.177052	0.158701	0.211662	3.0176	1.5934	1.43528e-06	up
186	MSTRG.20660	FOLH1B	0.601799	0.842143	0.694027	0.296519	0.123903	0.169963	3.62131	1.85651	1.54637e-06	up
187	MSTRG.13817	CERS6	0.355365	1.05781	0.746186	2.44036	2.51192	2.78494	0.279087	-1.84121	1.55718e-06	down
188	ENSBTAG00000018369	MYL2	0.594151	0.253028	0.3256	0.0001	0.0001	0.0001	3909.27	11.9327	1.64919e-06	up
189	ENSBTAG00000015185	MRGPRF	0.259658	0.184173	0.063796	0.0001	0.0001	0.0001	1692.09	10.7246	1.68408e-06	up
190	MSTRG.23850	ENSBTAG00000051811	0.0001	0.0001	0.0001	0.301705	0.37286	0.200184	0.000342956	-11.5097	1.76651e-06	down
191	MSTRG.25444	SHISA8	1.29302	1.34011	1.81884	3.15717	3.05948	2.88232	0.489282	-1.03126	1.88419e-06	down
192	MSTRG.6201	ECHDC3	1.29165	0.651884	0.917681	2.07411	1.85363	2.9059	0.418695	-1.25603	1.98856e-06	down
193	MSTRG.8724	ADORA1	0.44877	0.510753	0.485952	0.0922295	0.170039	0.131324	3.67251	1.87677	2.49645e-06	up
194	MSTRG.5016	WDR35	1.53521	1.46183	1.51625	0.857992	0.500116	0.744018	2.14702	1.10233	2.49837e-06	up
195	ENSBTAG00000012919	MMP15	0.358526	0.325894	0.279812	0.0737505	0.0723743	0.0876137	4.12526	2.04449	2.54814e-06	up
196	MSTRG.6889	SNTA1	0.835957	0.914515	0.631791	1.74087	2.17889	1.75988	0.419439	-1.25347	2.83321e-06	down
197	MSTRG.16752	SEMA3B	0.755603	1.42564	0.809343	0.312492	0.363864	0.401425	2.77476	1.47236	3.02683e-06	up
198	ENSBTAG00000019294	ABCC9	0.100438	0.0167042	0.0858796	0.0001	0.0001	0.0001	676.74	9.40246	3.32378e-06	up
199	MSTRG.17349	VEGFA	2.86362	2.27293	1.71933	1.23985	0.847554	1.17782	2.09967	1.07016	3.44867e-06	up
200	MSTRG.21393	APOA2	2.22484	1.98648	1.76459	1.04261	1.07597	0.704707	2.11665	1.08178	4.01845e-06	up
201	MSTRG.22008	CSF1	4.70292	2.50328	4.07902	1.86929	1.69476	0.910077	2.52233	1.33475	4.19709e-06	up
202	ENSBTAG00000052729	ENSBTAG00000052729	0.0001	0.0001	0.0001	0.489737	0.326667	0.730109	0.000193985	-12.3318	4.94842e-06	down
203	ENSBTAG00000008817	LAMA4	0.0194146	0.0311373	0.0949936	0.389518	0.268137	0.266518	0.157487	-2.66669	5.93768e-06	down
204	ENSBTAG00000020893	MATN3	0.8346	0.600073	0.728033	0.099054	0.0001	0.052686	14.2433	3.83221	6.04188e-06	up
205	MSTRG.12257	CCL3	2.22998	1.59837	1.55815	0.652961	0.732939	0.359451	3.0862	1.62583	6.0715e-06	up
206	ENSBTAG00000020048	MAPK10	0.102536	0.0930441	0.106353	0.0001	0.0001	0.0001	1006.44	9.97505	6.19263e-06	up
207	MSTRG.15772	SNX33	0.540594	0.615144	0.552068	1.25548	1.33678	1.32178	0.436328	-1.19651	6.68768e-06	down
208	MSTRG.4107	TPC3	1.43557	1.0804	1.14338	0.621039	0.418185	0.368932	2.59868	1.37778	6.73986e-06	up
209	ENSBTAG00000002554	TCAF1	0.366838	0.455801	0.287088	0.876003	0.681091	0.882618	0.45486	-1.13651	6.74585e-06	down
210	MSTRG.15941	C21H14orf28	1.53605	1.7517	1.28061	0.666113	0.770915	0.443989	2.42867	1.28016	7.12222e-06	up
211	MSTRG.21298	ANO9	0.954623	0.80575	0.556158	2.05512	1.4095	1.92149	0.430094	-1.21728	7.5319e-06	down
212	MSTRG.16006	GON7	1.19614	1.16784	1.22364	2.29591	2.41456	2.54686	0.494344	-1.01641	8.14811e-06	down
213	MSTRG.18380	SERPINB2	0.74839	1.45731	1.73968	0.495512	0.205929	0.283551	4.0055	2.00198	9.64391e-06	up
214	MSTRG.20877	ENSBTAG00000022460	0.918087	1.49229	1.51295	0.031727	0.118691	0.193371	11.412	3.51248	9.79588e-06	up
215	MSTRG.15745	DNAJA4	0.613439	0.834728	0.80487	1.82593	1.4644	1.26206	0.494914	-1.01475	1.1008e-05	down
216	MSTRG.8337	FOLR2	0.228001	0.263304	0.317242	1.45103	1.60431	0.614152	0.220343	-2.18218	1.1384e-05	down
217	ENSBTAG00000006582	SSTR1	0.0001	0.0001	0.0001	0.160275	0.155405	0.146016	0.000649778	-10.5878	1.1739e-05	down
218	MSTRG.19910	GPM6A	0.137658	0.077878	0.205324	0.487132	0.633871	0.671901	0.234736	-2.09089	1.43479e-05	down
219	MSTRG.18208	TUBB6	0.752104	1.10989	1.12703	2.2322	1.97209	2.52188	0.444387	-1.17011	1.48846e-05	down
220	MSTRG.6740	FAM217B	2.45206	4.25613	2.71999	1.10508	1.43909	1.9744	2.08654	1.06111	1.48885e-05	up
221	ENSBTAG00000037768	MMP3	0.080611	0.229667	0.148294	0.0001	0.0001	0.0001	1528.57	10.578	1.55785e-05	up
222	MSTRG.9211	ENSBTAG00000051176	0.715098	0.720229	0.845735	1.68673	1.5141	1.52038	0.483152	-1.04945	1.56459e-05	down
223	ENSBTAG00000019187	ZNF462	0.08178	0.0582	0.05159	0.206717	0.158263	0.208616	0.333981	-1.58216	1.59055e-05	down
224	MSTRG.26969	ENSBTAG00000052571	0.593558	0.387432	0.422641	1.08963	0.907678	1.12508	0.449537	-1.15349	1.65131e-05	down
225	ENSBTAG00000012219	CSPG4	0.120428	0.149868	0.121668	0.255441	0.339858	0.390901	0.397449	-1.33116	1.86789e-05	down
226	MSTRG.13124	KIF18B	0.897756	1.2171	1.18236	0.461905	0.565447	0.474426	2.19554	1.13458	1.89624e-05	up
227	MSTRG.25223	WC1-12;WC-7;ENSBTAG00000053486;ENSBTAG00000048875	0.47539	0.772898	0.317427	1.78584	1.40401	1.52015	0.332423	-1.58891	1.97902e-05	down
228	MSTRG.1191	ENSBTAG00000052987	0.319501	0.42541	0.384043	0.736101	0.80269	1.06825	0.43304	-1.20743	2.03433e-05	down
229	MSTRG.23648	CPA4;CPA5	0.116256	0.084991	0.0842441	0.367601	0.252309	0.307299	0.307904	-1.69945	2.13819e-05	down
230	MSTRG.12788	ENSBTAG00000013274	1.58403	1.75878	1.30215	3.75042	3.66804	2.74907	0.456842	-1.13023	2.22376e-05	down
231	MSTRG.26025	KDR	0.282833	0.252112	0.249258	0.107036	0.125885	0.107694	2.30231	1.20309	2.25133e-05	up
232	MSTRG.16999	GP9	1.37568	1.06999	0.820169	1.73255	3.04356	2.58842	0.443455	-1.17314	2.76881e-05	down
233	ENSBTAG00000021743	ZNF704	0.0214723	0.0001	0.0001	0.270622	0.355111	0.150466	0.027921	-5.1625	2.92063e-05	down
234	ENSBTAG00000050445	RAB44	0.662724	0.62422	0.549993	0.156021	0.267262	0.134049	3.29595	1.72069	3.16727e-05	up
235	ENSBTAG00000001231	CDHR1	0.0703649	0.0283776	0.0586474	0.0001	0.0001	0.0001	524.633	9.03516	3.38963e-05	up
236	MSTRG.23139	CD36	0.0296378	0.0001	0.0753223	0.350211	0.382002	0.489471	0.0859961	-3.53958	3.42818e-05	down
237	MSTRG.4410	CDKL4	0.268311	0.259234	0.155193	0.708157	0.916945	1.12521	0.248241	-2.01019	4.20783e-05	down
238	MSTRG.4076	EIF3J	1.84099	1.57332	1.09148	5.56527	2.15987	3.32961	0.407589	-1.29481	4.73207e-05	down
239	MSTRG.23805	TRBV30	0.394285	0.695103	0.70201	1.4438	1.33691	2.05333	0.37058	-1.43214	5.18734e-05	down
240	MSTRG.2871	ENSBTAG00000020205	0.194715	0.122407	0.192528	0.466845	0.750709	0.458483	0.30408	-1.71748	5.70592e-05	down
241	ENSBTAG00000013103	COL1A1	1.17054	1.06966	1.25209	0.609702	0.117495	0.200621	3.76397	1.91226	5.78628e-05	up
242	MSTRG.25227	ENSBTAG00000024318	0.072408	0.072753	0.035765	0.357231	0.531825	0.178716	0.169443	-2.56113	5.97027e-05	down
243	MSTRG.27368	GCSAML	1.97664	2.02046	1.60452	0.636397	0.4029	0.682164	3.254	1.70221	6.09651e-05	up
244	ENSBTAG00000000706	ADAMTS1	0.152042	0.173017	0.137053	0.035617	0.032567	0.026256	4.89318	2.29077	6.3421e-05	up
245	ENSBTAG00000045757	TNNC1	0.580619	0.49939	0.275303	0.0418562	0.0001	0.0001	32.2262	5.01016	6.84718e-05	up
246	MSTRG.3867	PAPLN	0.322267	0.249051	0.194853	0.504404	0.666576	0.750409	0.398759	-1.32641	7.75399e-05	down
247	MSTRG.6355	FAM171A1	0.389134	0.309371	0.305672	0.874684	0.572847	0.795033	0.447781	-1.15913	7.8364e-05	down
248	MSTRG.19712	FAM45A	8.15253	11.6199	14.0995	5.01643	4.93646	6.70645	2.03321	1.02376	7.89038e-05	up
249	MSTRG.2844	GCNT4	0.482579	0.546997	0.668473	1.03665	0.957609	1.43366	0.495359	-1.01345	7.89596e-05	down
250	MSTRG.17473	ENSBTAG00000006864	0.268257	0.198702	0.260333	0.058611	0.052279	0.09823	3.47787	1.7982	8.0548e-05	up
251	MSTRG.29135	ENSBTAG00000034662	2.61754	2.97497	3.66611	1.02795	1.79639	1.28532	2.2529	1.17178	8.18335e-05	up
252	MSTRG.25230	ENSBTAG00000052511	0.0267788	0.0358378	0.0122665	0.302333	0.08616	0.169677	0.134158	-2.89799	8.58002e-05	down
253	ENSBTAG00000015865	CAPN14	0.199557	0.121789	0.200178	0.620359	0.444836	0.802834	0.279184	-1.84071	0.000103081	down
254	MSTRG.15826	ENSBTAG00000038080	2.57349	3.3932	2.16139	1.04809	0.803159	1.29153	2.58627	1.37087	0.000105462	up
255	MSTRG.2495	MRAS	0.71717	0.72289	1.25347	0.422596	0.42462	0.400652	2.15851	1.11003	0.000111403	up
256	ENSBTAG00000030749	DNAJC6	0.0230331	0.0290498	0.041908	0.216371	0.144749	0.107591	0.20053	-2.31811	0.00011502	down
257	MSTRG.5582	GTF2F2	0.54762	0.447128	0.546148	2.07639	0.589882	1.70572	0.352447	-1.50452	0.000119329	down
258	MSTRG.14871	ENSBTAG00000054615	7.41487	10.6542	9.99122	16.0453	15.0719	27.5278	0.478477	-1.06348	0.000121314	down
259	MSTRG.2573	TMPRSS2	0.581125	0.453094	0.465247	0.110371	0.188649	0.153659	3.31243	1.72789	0.000123359	up
260	MSTRG.5035	FAM84A	0.516164	0.865803	0.883287	1.79911	1.89142	1.41345	0.44382	-1.17195	0.000126051	down
261	ENSBTAG00000013356	CATHL1	0.0418651	0.0240022	0.0827645	0.234451	0.278567	0.438631	0.156184	-2.67869	0.000127808	down
262	MSTRG.27387	PLPP2	1.08717	0.862821	0.699488	2.05827	2.19059	1.71975	0.443904	-1.17168	0.000128378	down
263	ENSBTAG00000023007	ENSBTAG00000023007	0.0001	0.0001	0.0001	0.0490995	0.194775	0.113653	0.000839094	-10.2189	0.000128631	down
264	MSTRG.23580	WASL	0.935117	0.89315	0.822093	1.16056	2.26291	2.2715	0.465386	-1.1035	0.000132106	down
265	MSTRG.28734	KIF27	0.345804	0.482926	0.441666	0.670926	0.847516	1.10375	0.484478	-1.0455	0.00013917	down
266	MSTRG.10431	SELENOM	0.390327	0.484225	0.450228	1.32811	1.61337	1.12904	0.325457	-1.61946	0.000146048	down
267	ENSBTAG00000016406	MCM10	0.706249	0.909759	0.555427	0.353908	0.334516	0.37214	2.04744	1.03382	0.000148092	up
268	MSTRG.2582	TMPRSS3	0.143973	0.498766	0.253761	1.22516	1.19067	1.02405	0.26062	-1.93998	0.00015045	down
269	ENSBTAG00000021867	BFSP1	0.0001	0.0001	0.0001	0.055951	0.042169	0.0594	0.00190452	-9.03636	0.000156342	down
270	MSTRG.27286	UNC5A	1.25899	3.00109	3.15062	1.31726	1.1387	0.999094	2.14489	1.1009	0.000156446	up
271	MSTRG.24431	PTPRB	0.517922	0.621516	0.507074	0.283976	0.27065	0.138236	2.37639	1.24877	0.000157709	up
272	MSTRG.8248	TUB	0.360898	0.59002	0.366397	0.961528	0.951624	0.992076	0.453429	-1.14105	0.000182124	down
273	ENSBTAG00000017981	ADRB3	0.871398	0.847671	0.666049	0.327463	0.341218	0.223714	2.67272	1.41831	0.000182488	up
274	MSTRG.18209	GNAL	1.71451	12.7252	9.26351	1.04616	0.94805	1.34633	7.09562	2.82693	0.000183725	up
275	MSTRG.4895	ENSBTAG00000048347	1.6765	1.85035	1.14482	0.392282	0.554229	0.674606	2.88176	1.52695	0.000196457	up
276	MSTRG.27916	ENSBTAG00000039523	0.879774	1.07733	1.1836	0.326589	0.303319	0.450618	2.90664	1.53935	0.000227876	up
277	MSTRG.22406	PATJ	0.077777	0.074769	0.020377	0.219926	0.288738	0.213587	0.239422	-2.06237	0.000230846	down
278	MSTRG.29712	LRP11	0.344432	0.210984	0.166989	0.607136	0.636372	0.651842	0.381146	-1.39158	0.000237499	down
279	MSTRG.6997	VSTM2L	1.18629	0.812211	0.785846	2.03849	2.21201	1.56375	0.478884	-1.06225	0.000246385	down
280	MSTRG.4641	ENSBTAG00000047029	9.34565	8.21108	22.8525	39.2718	35.2278	24.7015	0.407347	-1.29567	0.000247999	down
281	ENSBTAG00000013472	COL1A2	0.763961	0.699019	0.863023	0.354098	0.0408304	0.0451256	5.28572	2.4021	0.00025986	up
282	MSTRG.10223	RPH3A	0.03805	0.133486	0.039351	0.500172	0.361409	0.318647	0.178683	-2.48452	0.000270548	down
283	MSTRG.11049	CDH1	0.779114	0.876313	0.750217	0.283385	0.387285	0.509273	2.03878	1.02771	0.000280392	up
284	ENSBTAG00000019375	SCARF2	0.475863	0.30996	0.636308	0.145301	0.196894	0.109947	3.14532	1.65321	0.000300292	up
285	MSTRG.9455	AXDND1	0.585576	0.5258	0.511202	0.171109	0.258341	0.246638	2.39995	1.263	0.000304687	up
286	MSTRG.22609	KIF2C	0.830102	1.2806	1.03846	0.53085	0.410699	0.534253	2.13386	1.09347	0.000306938	up
287	ENSBTAG00000008102	CRTAC1	0.0853232	0.0469731	0.0875993	0.0001	0.0001	0.0001	732.985	9.51764	0.000312822	up
288	ENSBTAG00000015398	TJP1	0.146786	0.210507	0.202384	0.402082	0.417963	0.373104	0.469076	-1.09211	0.000333852	down
289	MSTRG.7291	CCDC166	0.296058	0.416471	0.18153	0.954642	0.67194	1.17659	0.318945	-1.64862	0.000349937	down
290	MSTRG.22112	ALG14	0.946093	0.784398	0.784612	2.38346	1.36023	2.49681	0.403029	-1.31104	0.000361204	down
291	ENSBTAG00000005556	CYGB	0.136778	0.100993	0.120417	0.431876	0.472961	0.301934	0.296816	-1.75236	0.000364761	down
292	MSTRG.3639	SLC30A4	4.80794	5.46573	4.32119	0.640248	1.74875	2.0336	3.30006	1.72249	0.000372502	up
293	MSTRG.29552	ENPP1	0.252763	0.304374	0.194192	0.515174	0.532758	0.904907	0.384737	-1.37806	0.000408595	down
294	MSTRG.3077	REC8	1.32015	1.96423	1.11753	0.498909	0.824136	0.661922	2.21762	1.14901	0.000434415	up
295	MSTRG.12029	ENSBTAG00000054074	0.789461	1.05925	0.818069	0.235122	0.426514	0.495756	2.30413	1.20422	0.000437404	up
296	ENSBTAG00000001739	CDH20	0.0001	0.0462692	0.0001	0.177233	0.420771	0.250855	0.0547431	-4.19118	0.000446455	down
297	MSTRG.26630	GDF15	0.0001	0.0001	0.0001	0.165752	0.096306	0.161357	0.000708525	-10.4629	0.000474706	down
298	MSTRG.21289	ENSBTAG00000054832	1.69693	1.66165	1.59368	0.764156	0.660955	0.541709	2.5179	1.33222	0.000477562	up
299	ENSBTAG00000018143	C16H1orf116	0.098054	0.024581	0.056695	0.0001	0.0001	0.0001	597.767	9.22344	0.000506952	up
300	ENSBTAG00000053996	ZNF853	0.323235	0.256597	0.177487	0.545519	0.552652	0.581902	0.450765	-1.14955	0.000523943	down
301	MSTRG.21284	EPS8L2	1.33552	1.25658	0.933924	0.512006	0.390188	0.777378	2.09936	1.06995	0.000534543	up
302	MSTRG.5519	ENTPD8	0.127896	0.306494	0.126303	0.728742	0.466174	0.722679	0.292394	-1.77402	0.000535755	down
303	MSTRG.17082	DSB	0.179785	0.386073	0.556205	1.2562	0.930919	1.03502	0.348235	-1.52187	0.000544418	down
304	ENSBTAG00000051183	ENSBTAG00000051183	0.05126	0.0001	0.103817	0.695882	0.520993	0.377299	0.0973401	-3.36082	0.000557922	down
305	ENSBTAG00000013366	NRIP3	0.708502	0.784612	0.794974	0.300196	0.144211	0.456444	2.53992	1.34478	0.00057277	up
306	MSTRG.21565	HCN3	0.786197	0.677812	0.429894	0.204793	0.245222	0.264553	2.65042	1.40622	0.000603708	up
307	ENSBTAG00000000238	PSD2	0.00909476	0.0693739	0.183644	0.0001	0.0001	0.0001	873.709	9.77101	0.000610503	up
308	ENSBTAG00000030182	MAPK11	0.04291	0.084151	0.080864	0.0001	0.0001	0.0001	693.083	9.43689	0.000611312	up
309	ENSBTAG00000051658	ENSBTAG00000051658	0.0001	0.0001	0.0001	0.117296	0.197988	0.15947	0.000631906	-10.628	0.000614262	down
310	MSTRG.7065	WFDC5	0.31697	0.262588	0.161886	0.0001	0.0001	0.0001	2471.48	11.2712	0.000642803	up
311	ENSBTAG00000054447	ENSBTAG00000054447	0.086577	0.282402	0.117729	0.0001	0.0001	0.0001	1622.36	10.6639	0.000673641	up
312	MSTRG.10460	CHCHD10	0.737908	1.18056	0.834631	2.51562	1.47691	2.91535	0.398544	-1.32719	0.000698417	down
313	ENSBTAG00000003432	ZAN	0.169455	0.166888	0.225105	0.028545	0.089172	0.031823	3.7545	1.90862	0.000698786	up
314	ENSBTAG00000024115	FOXO6	0.023107	0.0001	0.0001	0.140875	0.209833	0.199294	0.0423762	-4.5606	0.000705851	down
315	MSTRG.16010	ASB2	0.426139	0.312184	0.484299	0.0844106	0.103037	0.206173	3.10609	1.6351	0.000716089	up
316	ENSBTAG00000000561	OCLN	0.02915	0.05435	0.024964	0.193409	0.163424	0.290496	0.167556	-2.57728	0.000751651	down
317	MSTRG.24284	ENSBTAG00000032902	0.625843	0.916014	0.639278	0.399804	0.250583	0.249961	2.42255	1.27652	0.000757991	up
318	ENSBTAG00000054018	ENSBTAG00000054018	0.0001	0.0001	0.0001	0.253451	0.247064	0.167298	0.000449228	-11.1203	0.000779204	down
319	MSTRG.20389	DNA2	0.32366	0.533449	0.334969	0.143752	0.130101	0.036727	3.83823	1.94044	0.000851861	up
320	MSTRG.27839	ZBED8	0.321262	0.292315	0.220319	0.703993	0.566951	0.578748	0.45083	-1.14935	0.000856319	down
321	MSTRG.8003	CRYAB	1.47017	1.4266	1.91597	0.762314	0.688784	0.261135	2.8108	1.49098	0.000863349	up
322	ENSBTAG00000034147	OLFML2B	0.0001	0.012338	0.011308	0.101195	0.066622	0.146927	0.0754454	-3.72842	0.000868389	down
323	ENSBTAG00000007665	NPR3	0.067715	0.019142	0.026568	0.0001	0.0001	0.0001	378.083	8.56256	0.000885207	up
324	ENSBTAG00000045887	DMTN	0.0001	0.0872047	0.310835	0.0001	0.0001	0.0001	1327.13	10.3741	0.000894261	up
325	ENSBTAG00000003479	MATN1	0.143475	0.106465	0.108304	0.0001	0.0001	0.006502	53.4533	5.74021	0.000909194	up
326	MSTRG.4271	MGC152281;C11H2orf81	0.0553305	0.0741588	0.0894068	0.276018	0.194252	0.201596	0.325803	-1.61793	0.00093477	down
327	ENSBTAG00000009371	CCDC36	0.824711	0.510189	0.569943	0.122242	0.255965	0.297086	2.82077	1.49609	0.000939965	up
328	MSTRG.3426	RBPMS2	0.176237	0.036846	0.210646	0.467099	0.60805	0.786986	0.22755	-2.13574	0.000965211	down
329	ENSBTAG00000014127	PTGS2	0.541186	0.469214	0.45554	0.182422	0.271892	0.200824	2.2376	1.16196	0.000993739	up
330	MSTRG.7962	RAB39A	1.31585	1.73298	1.01943	2.31677	3.14283	3.46713	0.45574	-1.13372	0.00104831	down
331	ENSBTAG00000020097	PERP	0.0001	0.0001	0.0001	0.0565372	0.0914647	0.0618175	0.0014298	-9.44997	0.00105724	down
332	ENSBTAG00000048077	MAGED4B	0.69796	0.452593	0.160179	1.46582	1.04038	1.27718	0.346445	-1.5293	0.00106686	down
333	MSTRG.12899	ITGA3	0.44887	0.247738	0.214973	0.772954	0.688942	0.562296	0.450343	-1.1509	0.00107527	down
334	MSTRG.11009	KCTD19	0.0724096	0.096907	0.0575117	0.29124	0.381441	0.177736	0.266726	-1.90657	0.00108533	down
335	ENSBTAG00000047191	KCNA6	0.720304	0.469871	0.682476	0.278965	0.384591	0.215321	2.13073	1.09135	0.00109223	up
336	ENSBTAG00000008098	DCLK2	0.217258	0.306746	0.265537	0.0737053	0.0297485	0.0878892	4.12631	2.04485	0.00109511	up
337	MSTRG.23126	SEMA3A	0.00228119	0.0001	0.0001	0.120986	0.0760222	0.00864935	0.0120647	-6.37307	0.00110178	down
338	MSTRG.17540	RNF39	0.413039	0.95219	0.305676	1.22717	1.86942	1.94239	0.331595	-1.5925	0.00110616	down
339	ENSBTAG00000008036	CELSR1	0.16394	0.142946	0.082177	0.034344	0.052662	0.045859	2.92826	1.55004	0.00113247	up
340	MSTRG.29404	SCML4	0.709871	0.952574	1.02311	1.70341	4.41585	1.90834	0.33454	-1.57975	0.0011431	down
341	MSTRG.21473	CD1A	1.04084	0.758921	1.03107	0.467133	0.535285	0.285776	2.19752	1.13588	0.00116283	up
342	MSTRG.24055	E2F7	0.279806	0.248474	0.271238	0.128151	0.101209	0.068223	2.6867	1.42584	0.00117686	up
343	MSTRG.5729	MAB21L1	0.83272	0.615641	0.440977	1.07278	1.3685	1.44549	0.486095	-1.04069	0.00129852	down
344	MSTRG.22242	ENSBTAG00000051311	1.27902	1.03355	1.38154	0.566549	0.605418	0.619723	2.0618	1.04391	0.00131301	up
345	ENSBTAG00000008950	TRMT9B	0.237147	0.0926034	0.197352	0.50479	0.422563	0.502898	0.368539	-1.44011	0.0013476	down
346	ENSBTAG00000009182	CLCN1	0.013412	0.0001	0.027297	0.069446	0.176425	0.167579	0.0987036	-3.34075	0.0013506	down
347	MSTRG.14845	CPLANE2	1.03699	1.53493	2.43189	3.05942	3.42417	3.97142	0.478605	-1.06309	0.00136402	down
348	MSTRG.19889	KBTBD11	0.060431	0.146006	0.058241	0.273744	0.511515	0.35216	0.232701	-2.10345	0.00138891	down
349	MSTRG.14512	KIAA1522	0.238482	0.24996	0.27029	0.105477	0.0972268	0.081579	2.66893	1.41626	0.00139124	up
350	MSTRG.25182	ENSBTAG00000053740	8.57409	6.00449	6.04348	0.691298	2.47132	2.56954	3.59761	1.84704	0.00141076	up
351	ENSBTAG00000017075	STX1A	0.0001	0.0001	0.0398933	0.240541	0.270057	0.131253	0.0624652	-4.0008	0.0015219	down
352	MSTRG.24726	PARPBP	1.10835	0.727337	0.890637	0.342436	0.462004	0.53177	2.04034	1.02881	0.001551	up
353	ENSBTAG00000000300	NEXMIF	0.015367	0.048735	0.020078	0.187384	0.130223	0.083761	0.209733	-2.25338	0.00155104	down
354	MSTRG.17172	TCP11	0.769365	1.37186	1.14705	0.391964	0.601867	0.372355	2.4069	1.26717	0.00155399	up
355	MSTRG.6890	ENSBTAG00000010131	0.282874	0.299729	0.320129	0.510841	0.605091	0.964676	0.433879	-1.20464	0.00161844	down
356	MSTRG.5535	PCDH17	0.339499	0.269555	0.347915	0.110695	0.124638	0.0256874	3.66626	1.87431	0.00168839	up
357	MSTRG.29596	PDE7B	0.142217	0.226558	0.236785	0.362906	0.57862	0.710098	0.366645	-1.44754	0.00173018	down
358	ENSBTAG00000049215	SHISA3	0.112548	0.11274	0.020823	0.0001	0.0001	0.0001	820.37	9.68013	0.00182971	up
359	MSTRG.6851	ENSBTAG00000054678	0.099058	0.083173	0.033059	0.293173	0.211091	0.492693	0.215947	-2.21125	0.00189049	down
360	MSTRG.17223	ENSBTAG00000049258	0.948495	1.05827	1.29294	0.534629	0.480517	0.498879	2.17943	1.12395	0.00200459	up
361	ENSBTAG00000039682	MTUS1	0.638194	0.411159	0.462029	0.232817	0.084433	0.047432	4.14438	2.05116	0.00201691	up
362	MSTRG.18288	MYO5B	0.16676	0.209385	0.224792	0.499023	0.42507	0.30597	0.488542	-1.03345	0.00220798	down
363	ENSBTAG00000009703	MYH7	0.019355	0.050714	0.014284	0.0012	0.0001	0.0001	60.2521	5.91294	0.00221001	up
364	ENSBTAG00000008592	FCGR1A	0.0353836	0.135752	0.0380374	0.771359	0.279219	0.247904	0.161091	-2.63406	0.00227472	down
365	MSTRG.3172	ENSBTAG00000052281	0.0001	0.02536	0.0001	0.256876	0.185978	0.123741	0.0451116	-4.47036	0.00230516	down
366	ENSBTAG00000002605	ENSBTAG00000002605	0.017493	0.107981	0.074407	0.270915	0.235346	0.388674	0.223347	-2.16264	0.00237037	down
367	ENSBTAG00000014940	KCNAB3	0.0001	0.0001	0.0001	0.067002	0.056817	0.041459	0.00181512	-9.10572	0.00243019	down
368	ENSBTAG00000017167	LRAT	0.0001	0.0001	0.0001	0.0225317	0.0691242	0.0221523	0.00263602	-8.56743	0.00250439	down
369	ENSBTAG00000005243	OVOS2	0.00897582	0.0001	0.0001	0.0628645	0.0471207	0.0715871	0.0505354	-4.30656	0.00250594	down
370	MSTRG.3292	PAK6	0.0290327	0.0625452	0.0653875	0.133487	0.335616	0.167934	0.246399	-2.02093	0.00264501	down
371	MSTRG.26714	ENSBTAG00000027878	0.0001	0.0001	0.0001	0.417304	0.251279	0.114962	0.000382875	-11.3508	0.00267715	down
372	MSTRG.6895	C13H20orf144	0.0001	0.0001	0.0001	0.029197	0.343775	0.406419	0.000384916	-11.3432	0.0028638	down
373	MSTRG.17717	GPLD1	0.158024	0.522686	0.339353	0.0689868	0.0621043	0.157666	3.5326	1.82073	0.0029115	up
374	ENSBTAG00000007485	GRHL1	0.132541	0.116953	0.132182	0.432967	0.410112	0.197985	0.366621	-1.44764	0.00295687	down
375	MSTRG.11241	ALKBH6	2.27272	1.45717	2.0733	0.88909	1.08221	0.870618	2.042	1.02998	0.00299932	up
376	MSTRG.1065	NLGN3	0.89559	1.46998	0.792708	0.390784	0.69481	0.484617	2.01137	1.00818	0.00306272	up
377	ENSBTAG00000052989	FZD8	0.069652	0.093909	0.034911	0.237303	0.220226	0.362514	0.242026	-2.04676	0.00306481	down
378	ENSBTAG00000010069	EGR1	0.791814	0.455969	0.533635	0.259329	0.328245	0.28978	2.03044	1.0218	0.00310975	up
379	MSTRG.8305	ENSBTAG00000052169	1.44812	0.830798	1.14503	0.557641	0.424312	0.338657	2.5927	1.37446	0.00312785	up
380	MSTRG.8666	YPEL4	0.468203	0.442646	0.43117	0.76469	0.774081	1.52714	0.437723	-1.19191	0.00315164	down
381	MSTRG.16476	ENSBTAG00000052329	1.68773	0.0291406	0.0263962	0.00742958	0.0237327	0.0226685	32.3842	5.01722	0.0032605	up
382	MSTRG.3858	ENSBTAG00000046952	1.70683	2.99239	1.83124	4.85752	3.77642	5.62543	0.457977	-1.12665	0.00328013	down
383	MSTRG.13409	ENSBTAG00000053118;AANAT	1.91168	0.785089	1.75154	0.878498	0.677388	0.561001	2.10134	1.07131	0.00330545	up
384	MSTRG.20080	TACC1	3.09702	3.25134	3.38547	9.89648	7.88813	3.89838	0.448915	-1.15548	0.00332206	down
385	MSTRG.26908	SPC24	1.21822	1.44677	0.940762	0.439327	0.71822	0.514102	2.157	1.10903	0.00334029	up
386	MSTRG.11961	KIR2DS1	0.126793	0.113547	0.029121	0.34605	0.364546	0.572945	0.209936	-2.25198	0.00336997	down
387	MSTRG.23285	LSMEM1	0.990917	1.2878	0.833	0.402126	0.528195	0.442082	2.26735	1.18101	0.00349715	up
388	MSTRG.11992	ENSBTAG00000054213	0.084749	0.859342	0.175908	0.04418	0.0001	0.026121	15.9089	3.99176	0.00350668	up
389	MSTRG.8299	OR52B2	1.57661	1.30086	1.30118	0.388683	0.725557	0.145269	3.31768	1.73018	0.00352557	up
390	ENSBTAG00000020880	ARMH4	0.232415	0.0897873	0.0920533	0.452327	0.455062	0.332031	0.334233	-1.58107	0.00372887	down
391	ENSBTAG00000050513	ENSBTAG00000050513	0.0001	0.0001	0.0001	0.120246	0.285529	0.13348	0.000556323	-10.8118	0.00373966	down
392	ENSBTAG00000008389	HTRA1	0.298018	0.395654	0.166543	0.711885	0.788635	0.567596	0.415941	-1.26555	0.00381678	down
393	MSTRG.8933	TP53BP2	0.106766	0.0580432	0.0605018	0.167332	0.243385	0.204743	0.366085	-1.44975	0.0038527	down
394	MSTRG.12032	ENSBTAG00000040358	0.819953	0.789457	0.351691	0.082361	0.134801	0.235432	4.33302	2.11537	0.0038743	up
395	MSTRG.19961	C27H4orf47	0.14627	0.312504	0.380105	0.895357	0.552967	0.955301	0.349006	-1.51868	0.00388706	down
396	ENSBTAG00000048916	LIPG	0.0001	0.0001	0.0001	0.038153	0.018554	0.028337	0.00352759	-8.1471	0.00397644	down
397	MSTRG.8304	ENSBTAG00000053864	0.698391	0.369104	0.648586	0.066308	0.054005	0.234763	4.833	2.27292	0.00409798	up
398	MSTRG.10517	UBE2L3	6.10911	6.34687	7.49682	4.50102	2.21241	1.73536	2.36161	1.23977	0.00435496	up
399	MSTRG.15820	ENSBTAG00000038159	1.03789	1.06553	2.00804	0.269498	0.494853	0.404362	3.51794	1.81473	0.00438177	up
400	MSTRG.15599	KIF7	0.336245	0.139849	0.253099	0.510824	0.456591	0.592681	0.467402	-1.09726	0.00472164	down
401	MSTRG.863	ENSBTAG00000050869	0.21512	0.107816	0.198945	0.747138	1.58179	0.728162	0.170712	-2.55037	0.00481228	down
402	MSTRG.22760	CDCA8	1.69973	1.7991	1.2345	0.855982	1.03446	0.444289	2.02736	1.0196	0.00483803	up
403	MSTRG.15925	MIPOL1	0.0001	0.0001	0.0001	0.0708608	0.0292515	0.0281142	0.00233961	-8.73952	0.00500236	down
404	MSTRG.15083	SETD9	0.536138	0.512292	0.524197	0.207527	0.19197	0.276745	2.32554	1.21757	0.00501734	up
405	MSTRG.22653	TMEM269	0.0001	0.0001	0.015388	0.227164	0.031464	0.120446	0.0411213	-4.60397	0.00523533	down
406	MSTRG.23842	ENSBTAG00000050745	0.330522	0.463948	0.173013	0.986353	0.682034	0.885483	0.37883	-1.40038	0.00534634	down
407	ENSBTAG00000005857	SLC6A1	0.00858913	0.0001	0.0001	0.0646518	0.0267807	0.0813614	0.0508648	-4.29719	0.00541754	down
408	ENSBTAG00000017836	ZFP57	0.0001	0.0001	0.014822	0.064437	0.100938	0.097021	0.0572493	-4.1266	0.00554677	down
409	MSTRG.21471	ENSBTAG00000048613	4.13916	5.96765	12.074	18.3712	10.4585	23.3197	0.425331	-1.23334	0.00564534	down
410	ENSBTAG00000038178	ZNF25	0.0001	0.0001	0.0001	0.0001	0.185719	0.223726	0.00073252	-10.4148	0.00568242	down
411	MSTRG.811	PCDH19	0.034635	0.031903	0.02111	0.0001	0.0001	0.0001	292.16	8.19061	0.00576674	up
412	MSTRG.22271	ENSBTAG00000050554	1.66564	1.74447	2.10131	3.65286	6.38606	3.53438	0.406048	-1.30028	0.00585851	down
413	MSTRG.3174	ENSBTAG00000054224	0.405197	0.384562	0.247305	0.890579	0.713944	0.666376	0.456676	-1.13076	0.00586928	down
414	MSTRG.18909	ENSBTAG00000048857	0.347599	0.947793	0.61593	0.991478	1.72713	1.37908	0.466439	-1.10024	0.00612001	down
415	MSTRG.22524	SLC5A9	0.274756	0.282878	0.299571	0.10113	0.0820698	0.16381	2.47026	1.30466	0.00621964	up
416	ENSBTAG00000001640	EPB41L1	0.0441705	0.0769888	0.0162108	0.172411	0.0757514	0.375707	0.22019	-2.18318	0.00628453	down
417	MSTRG.9475	MR1	8.37894	7.84073	7.72395	5.95402	2.25981	2.84184	2.16573	1.11485	0.0063893	up
418	MSTRG.17417	RHAG	0.768992	0.73246	0.281888	0.242845	0.184471	0.159616	3.03841	1.60332	0.00639057	up
419	MSTRG.17581	ZSCAN16	0.447006	0.299248	0.339958	0.812995	0.83801	0.779086	0.446984	-1.1617	0.00643502	down
420	MSTRG.22094	PLPPR5	0.698792	0.779678	0.40469	0.031859	0.289788	0.060205	4.93165	2.30207	0.0064601	up
421	ENSBTAG00000010916	LHFPL4	0.322348	0.267498	0.253618	0.143864	0.112142	0.155729	2.04856	1.03461	0.00648426	up
422	MSTRG.11116	ZNF19	0.0891499	0.118533	0.116983	0.585756	0.289255	0.19324	0.303923	-1.71822	0.00661613	down
423	ENSBTAG00000011374	S1PR3	0.244011	0.111835	0.211032	0.321375	0.425057	0.59554	0.422422	-1.24324	0.00664451	down
424	ENSBTAG00000005464	ADCY6	0.053026	0.098614	0.075278	0.188209	0.167824	0.174593	0.427642	-1.22552	0.00670278	down
425	MSTRG.2391	IGSF10	0.213367	0.124723	0.138913	0.051713	0.078286	0.084021	2.22878	1.15625	0.00671439	up
426	ENSBTAG00000009156	CAMK2N1	0.040354	0.221614	0.207947	0.824589	0.30105	0.727571	0.253568	-1.97955	0.00685538	down
427	ENSBTAG00000038325	CES4A	0.117742	0.0875559	0.0001	0.0001	0.0001	0.0001	684.659	9.41924	0.006932	up
428	ENSBTAG00000009217	WNT10A	0.295868	0.180376	0.308441	0.566749	0.600413	0.541079	0.459353	-1.12233	0.00694245	down
429	ENSBTAG00000002717	INA	0.0001	0.0001	0.0001	0.0001	0.148973	0.024441	0.00172897	-9.17587	0.0069586	down
430	ENSBTAG00000015181	EPM2A	0.0001	0.0001	0.0001	0.037082	0.024736	0.037512	0.00302024	-8.37112	0.0069615	down
431	ENSBTAG00000034360	SERF1A	0.0001	0.0001	0.0001	0.157248	0.150819	0.213863	0.00057479	-10.7647	0.00698539	down
432	ENSBTAG00000051698	ENSBTAG00000051698	0.0001	0.317504	0.209855	0.56157	2.10842	0.891659	0.148094	-2.75542	0.00703068	down
433	MSTRG.2517	RAB6B	0.021768	0.083243	0.075019	0.127237	0.180705	0.363789	0.268009	-1.89965	0.00719174	down
434	MSTRG.24891	ENSBTAG00000055135	0.922117	1.29544	0.790107	0.323064	0.550673	0.210029	2.7752	1.47259	0.00729273	up
435	MSTRG.13731	OSBPL6	0.165923	0.125012	0.144146	0.167986	0.381981	0.53676	0.40036	-1.32063	0.00732635	down
436	MSTRG.14915	C20H5orf47	0.454973	0.3157	0.0001	0.0001	0.0001	0.0001	2569.24	11.3271	0.00748249	up
437	ENSBTAG00000038680	ENSBTAG00000038680	0.0001	0.0001	0.003114	0.146666	0.043915	0.153116	0.00964221	-6.69642	0.00783376	down
438	MSTRG.24532	SLC16A7	0.0001	0.0331498	0.0151902	0.107842	0.146159	0.136669	0.123992	-3.01168	0.00789547	down
439	ENSBTAG00000001102	SERPINB10	0.063834	0.202697	0.210621	0.0001	0.0001	0.032102	14.7716	3.88475	0.00796753	up
440	MSTRG.28638	ENSBTAG00000005466	0.129103	0.195849	0.014795	0.0001	0.0001	0.0001	1132.49	10.1453	0.00828214	up
441	ENSBTAG00000011010	PRND	0.046351	0.012466	0.034112	0.0001	0.0001	0.0001	309.763	8.27502	0.00840461	up
442	ENSBTAG00000032588	TMEM150C	0.0938873	0.0001	0.0595074	0.0001	0.0001	0.0001	511.649	8.99901	0.0086881	up
443	MSTRG.3059	LTB4R2	0.0001	0.220714	0.167469	0.0001	0.0001	0.0001	1294.28	10.3379	0.0088961	up
444	ENSBTAG00000001374	METTL27	0.144003	0.0001	0.163591	0.0001	0.0001	0.0001	1025.65	10.0023	0.00890007	up
445	ENSBTAG00000010070	GSDMA	0.268354	0.506517	0.209052	0.694174	0.703686	0.7632	0.455296	-1.13512	0.00901185	down
446	MSTRG.10349	CRYBA4	0.179005	0.313683	0.258896	0.489615	0.568446	0.918542	0.38024	-1.39502	0.00905421	down
447	ENSBTAG00000021601	PARD6B	0.511423	0.263675	0.573764	0.85187	0.890617	1.29818	0.443607	-1.17265	0.00910975	down
448	ENSBTAG00000054544	SMIM17	0.0001	0.0001	0.0001	0.0001	0.12121	0.252716	0.000802083	-10.284	0.00912226	down
449	ENSBTAG00000039215	KIR2DL5A	0.0715879	0.0423606	0.0270897	0.374065	0.107628	0.301644	0.180048	-2.47355	0.00920235	down
450	ENSBTAG00000046408	FAM124A	0.11808	0.048802	0.08945	0.253918	0.342712	0.296452	0.28702	-1.80078	0.00932439	down
451	MSTRG.21001	FLRT1	0.101833	0.05881	0.086578	0.162635	0.416162	0.271633	0.290701	-1.78239	0.00937268	down
452	ENSBTAG00000017370	ARFGEF3	0.0427477	0.00615083	0.0443819	0.134803	0.0937139	0.127171	0.262254	-1.93097	0.00967365	down
453	MSTRG.11213	DMKN	0.282473	0.260082	0.37203	0.417742	0.751605	0.712903	0.4859	-1.04127	0.00979543	down
454	ENSBTAG00000000983	ABCC8	0.017693	0.03601	0.00772	0.0001	0.0001	0.0001	204.743	7.67767	0.00988442	up
455	ENSBTAG00000003329	FST	0.129898	0.090003	0.190099	0.310448	0.435166	0.307522	0.389313	-1.361	0.00990795	down
456	ENSBTAG00000017649	SCML1	0.15936	0.171455	0.233782	0.027062	0.090812	0.030193	3.81312	1.93097	0.0101805	up
457	ENSBTAG00000010472	TNFAIP8L3	0.122105	0.259291	0.16394	0.0001	0.047637	0.0001	11.3999	3.51095	0.0102166	up
458	ENSBTAG00000051190	ENSBTAG00000051190	0.102298	0.225593	0.249199	0.032956	0.0358	0.012869	7.07002	2.82171	0.010266	up
459	ENSBTAG00000020569	CACNA2D1	0.0974691	0.134938	0.0959374	0.0598513	0.0406534	0.0405921	2.32709	1.21852	0.0102704	up
460	MSTRG.25177	KLRF1	0.177492	0.0001	0.0001	0.385637	0.441189	1.36155	0.0811981	-3.62241	0.0104978	down
461	ENSBTAG00000003826	SCN1B	0.146278	0.032366	0.133095	0.351425	0.396884	0.277297	0.303956	-1.71807	0.0106748	down
462	ENSBTAG00000013698	TTC25	0.049657	0.007213	0.105303	0.0001	0.005586	0.0001	28.0285	4.80882	0.0108332	up
463	MSTRG.5149	ENSBTAG00000048537	0.546014	0.0001	1.02488	0.0001	0.0001	0.0001	5236.66	12.3544	0.010984	up
464	MSTRG.8206	ENSBTAG00000027716	1.70871	3.97883	4.60309	7.02838	5.78359	9.58257	0.459515	-1.12182	0.0111554	down
465	MSTRG.5866	ENSBTAG00000025383	0.611133	0.0001	1.25841	0.0001	0.0001	0.0001	6232.13	12.6055	0.0111654	up
466	ENSBTAG00000026885	ABCB11	0.126484	0.219328	0.00827218	0.0001	0.0182529	0.0180681	9.72198	3.28125	0.011404	up
467	ENSBTAG00000001382	SLC26A9	0.084557	0.031016	0.037975	0.0001	0.00714	0.005426	12.1228	3.59966	0.0114054	up
468	ENSBTAG00000009800	MSI1	0.0001	0.0001	0.0001	0.0143971	0.0336133	0.0526286	0.00298095	-8.39001	0.0114201	down
469	MSTRG.13878	DAPL1	0.705099	1.07014	1.67728	3.34241	1.91607	2.41758	0.449777	-1.15272	0.0115005	down
470	ENSBTAG00000010976	KANK1	0.0793154	0.0521551	0.0833707	0.133906	0.227302	0.146544	0.423123	-1.24085	0.0115246	down
471	MSTRG.13843	ENSBTAG00000053731	0.358517	0.369372	0.260176	0.112426	0.076317	0.057866	4.00661	2.00238	0.0116393	up
472	MSTRG.29908	WDR27	0.34528	0.19835	0.167605	0.456959	0.638481	0.589841	0.422027	-1.24459	0.0117015	down
473	ENSBTAG00000020699	TSPAN11	0.0001	0.0345381	0.0001	0.142838	0.121005	0.0906184	0.0980025	-3.35104	0.0119309	down
474	ENSBTAG00000011390	CHRND	0.0001	0.224889	0.03418	0.0001	0.0001	0.0001	863.897	9.75471	0.0119393	up
475	ENSBTAG00000005670	ARHGEF19	0.0001	0.0001	0.0001	0.0001	0.036078	0.083361	0.00250964	-8.6383	0.0122898	down
476	MSTRG.16875	XCR1	3.30611	3.97473	4.35382	1.12401	1.17414	2.85289	2.2587	1.17549	0.0123882	up
477	MSTRG.18934	TGFB1I1	0.204118	0.127579	0.248964	0.461612	0.408903	0.360001	0.471884	-1.0835	0.0125764	down
478	ENSBTAG00000027911	OR2G3	0.0001	0.0001	0.0001	0.128333	0.041308	0.124696	0.00101924	-9.93829	0.0127851	down
479	ENSBTAG00000016520	ENSBTAG00000016520	0.208789	0.0001	0.108205	0.0001	0.0001	0.0001	1056.98	10.0457	0.0128095	up
480	MSTRG.13500	GPR142	0.0001	0.0001	0.0001	0.023327	0.04529	0.011346	0.00375174	-8.05823	0.0130196	down
481	ENSBTAG00000011770	TJP2	0.0488655	0.100303	0.0570716	0.127923	0.179211	0.199525	0.407059	-1.29669	0.0131625	down
482	MSTRG.22620	KLF17	0.900189	1.06216	0.669141	0.488113	0.346065	0.140453	2.69999	1.43295	0.0131911	up
483	MSTRG.1037	NHSL2	7.79835	7.69889	7.95053	2.59093	2.60495	6.09128	2.07738	1.05477	0.0131976	up
484	MSTRG.6907	ASIP	1.64434	0.436068	0.270546	2.28028	1.66282	2.4152	0.369745	-1.4354	0.0132698	down
485	ENSBTAG00000037650	RTL9	0.08022	0.183799	0.090337	0.02238	0.036592	0.0001	5.99871	2.58465	0.0133984	up
486	MSTRG.20335	ENSBTAG00000052174	0.24275	0.316777	0.17835	0.065055	0.023619	0.100515	3.90021	1.96355	0.0134895	up
487	ENSBTAG00000000061	PCDH7	0.0001	0.0001	0.0001	0.00957346	0.0186866	0.0377171	0.00454703	-7.78086	0.013577	down
488	ENSBTAG00000007514	CPNE5	0.529911	0.500408	0.243545	0.23486	0.203879	0.186081	2.03877	1.0277	0.0138361	up
489	ENSBTAG00000050392	FAM171B	0.029256	0.029185	0.016879	0.06902	0.07389	0.103225	0.306011	-1.70834	0.0140079	down
490	ENSBTAG00000020800	BEND7	0.048949	0.138389	0.077785	0.318524	0.256929	0.164251	0.358418	-1.48029	0.0141373	down
491	ENSBTAG00000027443	ENSBTAG00000027443	0.531873	0.192657	0.374211	0.0001	0.0001	0.095397	11.4935	3.52274	0.0143246	up
492	MSTRG.14355	CNPPD1	5.03196	13.9813	13.6368	5.41945	4.74023	5.28802	2.11359	1.0797	0.0143737	up
493	ENSBTAG00000001359	B3GNT7	0.188765	0.380236	0.135607	0.595388	0.551977	0.475642	0.434137	-1.20378	0.0144334	down
494	MSTRG.3082	CARMIL3	0.0001	0.0001	0.0001	0.031366	0.0001	0.074437	0.00283278	-8.46357	0.0144633	down
495	MSTRG.15847	ENSBTAG00000038020	1.98746	2.03761	1.93546	1.22099	0.803019	0.946783	2.00638	1.0046	0.0145377	up
496	MSTRG.16854	ENSBTAG00000038616	0.099547	0.091242	0.0001	0.408885	0.247102	0.653257	0.145801	-2.77793	0.0148089	down
497	ENSBTAG00000013105	SYT3	0.310174	0.077495	0.225342	0.436558	0.717864	0.443454	0.383641	-1.38217	0.0151312	down
498	MSTRG.8245	RIC3	0.014112	0.028057	0.043567	0.148131	0.092065	0.114169	0.241943	-2.04726	0.0151795	down
499	ENSBTAG00000003701	VASH2	0.0511978	0.077166	0.036464	0.0001	0.0001	0.0001	549.426	9.10178	0.01522	up
500	MSTRG.16778	BSN	0.00357728	0.0001	0.00324736	0.0343854	0.017093	0.00957563	0.113418	-3.14027	0.015333	down
501	MSTRG.11929	ENSBTAG00000015061	0.207666	0.256668	0.2924	0.530368	0.560242	0.496235	0.47688	-1.0683	0.0153411	down
502	ENSBTAG00000019734	CD276	0.086699	0.089537	0.112622	0.189684	0.204955	0.233208	0.460077	-1.12005	0.0153985	down
503	MSTRG.20374	EGR2	1.1104	1.25864	1.04526	0.674628	0.469468	0.099236	2.74609	1.45738	0.0155558	up
504	ENSBTAG00000001027	SERPINH1	0.22084	0.416708	0.43454	0.85026	0.729301	0.57308	0.498034	-1.00568	0.0157426	down
505	ENSBTAG00000053202	ENSBTAG00000053202	0.967462	0.712531	1.01209	0.486591	0.213506	0.569593	2.12027	1.08424	0.0159233	up
506	MSTRG.8663	SMTNL1	0.377591	0.590994	0.377312	0.209927	0.20737	0.121347	2.49868	1.32116	0.0160183	up
507	ENSBTAG00000002942	SLC2A10	0.0210798	0.0001	0.0001	0.0335706	0.125896	0.092687	0.0843921	-3.56675	0.0160707	down
508	ENSBTAG00000005725	IDO2	0.1119	0.0001	0.0001	0.365878	0.451607	0.27407	0.102698	-3.28353	0.0161202	down
509	ENSBTAG00000003345	FAT4	0.024377	0.0001	0.007405	0.063005	0.082789	0.034988	0.176356	-2.50344	0.0161549	down
510	ENSBTAG00000000644	S100A5	0.327448	0.33562	0.284466	0.718808	0.537447	0.863202	0.447064	-1.16145	0.0164134	down
511	ENSBTAG00000003994	IGFBP3	0.033764	0.019519	0.046194	0.0001	0.0001	0.0001	331.59	8.37326	0.0164895	up
512	MSTRG.11208	MAG	0.052138	0.070574	0.025571	0.117594	0.188937	0.235297	0.273672	-1.86948	0.0165196	down
513	ENSBTAG00000026236	AZGP1	0.0001	0.200953	0.122346	0.0001	0.0001	0.0001	1078	10.0741	0.0165901	up
514	ENSBTAG00000019309	ENSBTAG00000019309	0.0824136	0.177118	0.151053	0.346063	0.266466	0.281807	0.459094	-1.12314	0.0166743	down
515	ENSBTAG00000018206	NIPAL2	0.373456	0.303682	0.235928	0.728381	0.550975	0.815541	0.435852	-1.19809	0.0167411	down
516	ENSBTAG00000009277	RGS17	0.0001	0.0001	0.0001	0.0001	0.080266	0.201153	0.00106565	-9.87405	0.0167799	down
517	ENSBTAG00000011124	LHX3	0.026038	0.154504	0.0001	0.0001	0.0001	0.0001	602.14	9.23396	0.0168918	up
518	ENSBTAG00000033562	LHX1	0.0001	0.0001	0.0001	0.026923	0.008098	0.054009	0.00336965	-8.21319	0.0169192	down
519	MSTRG.18673	MPV17L	0.865569	0.806999	0.85224	0.189833	0.512136	0.430455	2.22956	1.15676	0.0169466	up
520	ENSBTAG00000008250	SPRY4	0.0001	0.08149	0.110204	0.0001	0.0001	0.0001	639.313	9.32038	0.0171007	up
521	MSTRG.23849	ENSBTAG00000049622	0.782546	0.291238	0.51505	1.68237	1.05661	1.21949	0.401375	-1.31698	0.0171231	down
522	ENSBTAG00000009328	NWD1	0.0001	0.014154	0.041429	0.0001	0.0001	0.0001	185.61	7.53613	0.0173924	up
523	ENSBTAG00000009396	EXO1	0.136377	0.188152	0.341255	0.128909	0.043741	0.099078	2.45019	1.29289	0.0174708	up
524	ENSBTAG00000014975	SLC4A3	0.34814	0.124606	0.193926	0.043472	0.113124	0.09283	2.67282	1.41837	0.0174741	up
525	MSTRG.8092	CCDC153	1.18621	0.741809	0.470425	0.295127	0.420952	0.429566	2.09354	1.06594	0.0175207	up
526	MSTRG.19677	VWA2	0.123669	0.264526	0.217632	0.538797	0.418975	0.346283	0.464572	-1.10603	0.0177806	down
527	MSTRG.21360	ENSBTAG00000050123	0.197963	0.397616	0.321516	0.08066	0.027553	0.103095	4.34009	2.11772	0.0178804	up
528	ENSBTAG00000020056	COL12A1	0.0001	0.0001	0.0001	0.040607	0.005707	0.0001	0.00646357	-7.27345	0.0181954	down
529	ENSBTAG00000052983	ARMCX4	0.030376	0.059301	0.054579	0.108792	0.107472	0.121954	0.426518	-1.22932	0.0181996	down
530	ENSBTAG00000031967	AMPH	0.00979841	0.017077	0.0316319	0.0001	0.0001	0.0001	195.024	7.60751	0.018238	up
531	MSTRG.19479	LOXL4	0.285547	0.176459	0.558218	0.077047	0.186719	0.131723	2.57965	1.36718	0.0187405	up
532	ENSBTAG00000033398	HKDC1	0.026667	0.031694	0.010237	0.0001	0.0001	0.0001	228.66	7.83706	0.0187747	up
533	ENSBTAG00000009292	TMEM100	0.0001	0.0001	0.0001	0.163697	0.130343	0.0001	0.00101992	-9.93732	0.0191209	down
534	MSTRG.15108	GZMK	0.491227	0.869988	1.07474	0.499005	0.218955	0.377867	2.22294	1.15247	0.0191755	up
535	MSTRG.29690	ENSBTAG00000038112	0.0001	0.095776	0.0001	0.338747	0.286985	0.243007	0.110477	-3.17818	0.0191812	down
536	MSTRG.25322	LRTM2	0.0001	0.198001	0.0001	0.0001	0.0001	0.0001	660.67	9.36779	0.0191972	up
537	MSTRG.19781	ENSBTAG00000048256	0.284709	0.661912	0.456679	0.064829	0.005254	0.160285	6.09156	2.60681	0.0194953	up
538	ENSBTAG00000012149	HOXC8	0.0001	0.11587	0.100995	0.0001	0.0001	0.0001	723.217	9.49828	0.0196398	up
539	ENSBTAG00000034869	KRTAP11-1	0.0001	0.0001	0.0001	0.091551	0.089033	0.088113	0.0011165	-9.8068	0.0199524	down
540	MSTRG.11161	RHPN2	0.08177	0.10162	0.155446	0.271356	0.290655	0.215879	0.435583	-1.19898	0.0200788	down
541	MSTRG.10892	RPGRIP1L	0.0308197	0.0545898	0.0694037	0.173114	0.061969	0.172049	0.380252	-1.39497	0.020178	down
542	ENSBTAG00000014803	CPZ	0.165215	0.210793	0.12852	0.255701	0.335218	0.51385	0.456682	-1.13074	0.0202842	down
543	ENSBTAG00000037988	ZSCAN31	0.0001	0.112075	0.203078	0.799927	0.409327	0.419393	0.193567	-2.36909	0.0203414	down
544	MSTRG.12559	C17orf100	0.793823	1.35711	0.2418	0.147613	0.218991	0.097051	5.16059	2.36754	0.0203416	up
545	ENSBTAG00000000575	TNC	0.0001	0.0001	0.0001	0.0321564	0.0001	0.0165109	0.00615166	-7.34481	0.0203439	down
546	ENSBTAG00000007882	CACNA1B	0.0001	0.0001	0.0101122	0.053484	0.0172371	0.047793	0.0870127	-3.52263	0.020847	down
547	ENSBTAG00000005353	DES	0.084555	0.079958	0.0001	0.0001	0.0001	0.0001	548.71	9.0999	0.0211104	up
548	MSTRG.8529	PAMR1	0.0620824	0.265258	0.149857	0.0255856	0.0705154	0.0239512	3.97491	1.99092	0.0211963	up
549	ENSBTAG00000021033	SGK2	0.0001	0.0001	0.022745	0.101088	0.0489704	0.1559	0.0749939	-3.73708	0.0213228	down
550	MSTRG.16987	ENSBTAG00000023918	0.083142	0.314738	0.0001	0.0001	0.0001	0.0001	1326.6	10.3735	0.0214679	up
551	ENSBTAG00000034597	ENSBTAG00000034597	0.118943	0.134662	0.015575	0.273428	0.230328	0.730944	0.218012	-2.19752	0.021489	down
552	MSTRG.22382	EFCAB7	0.172864	0.114149	0.0895425	0.231816	0.293571	0.24035	0.491756	-1.02399	0.0216002	down
553	ENSBTAG00000011706	TNR	0.009562	0.041592	0.006786	0.051653	0.144622	0.074803	0.213739	-2.22608	0.0216353	down
554	ENSBTAG00000003047	FAM170A	0.140504	0.096466	0.044048	0.0001	0.0001	0.0001	936.727	9.87148	0.0218147	up
555	MSTRG.24843	RBFOX2	0.0222437	0.0115273	0.0106173	0.117307	0.0654435	0.0190574	0.219953	-2.18473	0.02198	down
556	MSTRG.28378	ENSBTAG00000049728	0.154829	0.043778	0.066585	0.014204	0.013132	0.024462	5.11973	2.35607	0.0219913	up
557	ENSBTAG00000016713	TMEM30B	0.183304	0.232845	0.306147	0.669887	0.421795	0.72777	0.396985	-1.33284	0.0220747	down
558	ENSBTAG00000052449	ENSBTAG00000052449	0.0001	0.089149	0.265327	0.0001	0.0001	0.0001	1181.92	10.2069	0.022167	up
559	ENSBTAG00000000394	BACE2	0.119409	0.062085	0.072737	0.288918	0.313723	0.157147	0.334608	-1.57946	0.0222029	down
560	ENSBTAG00000008684	ENSBTAG00000008684	0.0001	0.0001	0.0001	0.007009	0.14616	0.100535	0.00118248	-9.72397	0.022203	down
561	ENSBTAG00000014713	RARRES1	0.0702533	0.0001	0.116676	0.395968	0.453518	0.218029	0.175201	-2.51292	0.022347	down
562	MSTRG.3377	KLHDC1	0.118477	0.258566	0.202934	0.340239	0.311453	0.52001	0.494987	-1.01454	0.0223844	down
563	ENSBTAG00000049217	ENSBTAG00000049217	0.0001	0.0001	0.0001	0.309059	0.233443	0.0001	0.000552891	-10.8207	0.0225375	down
564	ENSBTAG00000019636	SCARA5	0.0317551	0.0301159	0.0758309	0.0105387	0.0001	0.0001	12.823	3.68066	0.023405	up
565	ENSBTAG00000006260	KIAA1614	0.0001	0.0001	0.0001	0.0472308	0.0001	0.0281199	0.00397611	-7.97443	0.0236843	down
566	MSTRG.14386	SGPP2	0.217309	0.384494	0.466633	0.683472	0.871183	0.699255	0.474037	-1.07693	0.0236895	down
567	ENSBTAG00000011562	STK32C	0.093519	0.078891	0.23662	0.515933	0.350375	0.290385	0.35362	-1.49973	0.0239585	down
568	ENSBTAG00000008575	CGNL1	0.0001	0.0239802	0.0384534	0.0001	0.0001	0.0001	208.445	7.70352	0.024172	up
569	ENSBTAG00000019585	MYOM1	0.0001	0.0001	0.0001	0.044981	0.014768	0.0001	0.00501262	-7.64022	0.0241912	down
570	ENSBTAG00000037718	TAAR1	0.156012	0.041078	0.030224	0.0001	0.0001	0.0001	757.713	9.56551	0.0246952	up
571	ENSBTAG00000021706	TBX3	0.168228	0.210878	0.086854	0.076331	0.043659	0.042154	2.87374	1.52293	0.0248428	up
572	MSTRG.7092	WFDC3	0.0001	0.0001	0.0001	0.123801	0.24937	0.0001	0.000803706	-10.281	0.0248859	down
573	ENSBTAG00000005140	ENSBTAG00000005140	0.126301	0.0817049	0.0880107	0.0001	0.0001	0.0237884	12.34	3.62527	0.0249482	up
574	MSTRG.25672	RRH	0.355817	0.037776	0.039518	0.0001	0.017094	0.0001	25.044	4.64639	0.0251079	up
575	ENSBTAG00000001343	DEPDC1	0.303514	0.196351	0.267403	0.14014	0.052759	0.114944	2.4924	1.31754	0.0254246	up
576	MSTRG.21895	SYCP1	0.116095	0.125719	0.0639192	0.0237839	0.0344234	0.0363313	3.23395	1.6933	0.0254895	up
577	MSTRG.25134	NKG2A	0.17546	0.28531	0.206639	0.657845	0.450773	0.452675	0.427472	-1.2261	0.0255318	down
578	ENSBTAG00000032613	SCG5	0.103138	0.162094	0.157721	0.174371	0.567327	0.656767	0.302441	-1.72528	0.02563	down
579	MSTRG.21512	LRRC71	0.636056	0.876336	0.606562	0.197359	0.452422	0.399278	2.01986	1.01426	0.0256511	up
580	ENSBTAG00000007319	JAG2	0.0137018	0.0299793	0.0394083	0.101204	0.145285	0.0551014	0.275504	-1.85985	0.0258319	down
581	ENSBTAG00000045493	ENSBTAG00000045493	0.0001	0.0001	0.0001	0.0001	0.110814	0.22381	0.000896261	-10.1238	0.0263028	down
582	MSTRG.20805	SPA17	0.0001	0.081496	0.0001	0.488021	0.263536	0.240223	0.0823731	-3.60168	0.0264121	down
583	ENSBTAG00000050911	ENSBTAG00000050911	0.0001	0.0001	0.0001	0.0001	0.0645069	0.274119	0.000885672	-10.1409	0.0267161	down
584	ENSBTAG00000033351	PACRGL	0.0822751	0.259873	0.0575812	0.0001	0.0382542	0.00976997	8.3062	3.05419	0.0268971	up
585	MSTRG.16855	ENSBTAG00000005019	0.137273	0.175884	0.385988	0.548956	0.346742	0.858579	0.398538	-1.32721	0.0270736	down
586	ENSBTAG00000007352	KCNC4	0.0355568	0.0625483	0.0934636	0.176409	0.0897475	0.184534	0.425056	-1.23427	0.0272544	down
587	ENSBTAG00000015366	SFRP4	0.11932	0.092439	0.0001	0.0001	0.0001	0.0001	706.197	9.46393	0.0275397	up
588	ENSBTAG00000053974	ENSBTAG00000053974	0.0001	0.0001	0.042059	0.108522	0.160679	0.186264	0.0927821	-3.43001	0.0275404	down
589	ENSBTAG00000039388	GPR101	0.04101	0.023599	0.073834	0.0001	0.0001	0.0001	461.477	8.85011	0.0278757	up
590	ENSBTAG00000019807	COL27A1	0.019854	0.017361	0.041074	0.064127	0.077644	0.072747	0.364953	-1.45422	0.0279805	down
591	MSTRG.28092	TMEM232	0.081578	0.173373	0.09173	0.405529	0.245633	0.215138	0.400186	-1.32126	0.0280209	down
592	ENSBTAG00000011256	MYO1B	0.0001	0.0001	0.0001	0.00787582	0.00972135	0.0272329	0.00669194	-7.22336	0.028113	down
593	ENSBTAG00000010977	FRZB	0.053146	0.0001	0.048018	0.108515	0.277276	0.173253	0.181138	-2.46484	0.0281615	down
594	ENSBTAG00000014912	FMOD	0.126709	0.103458	0.157207	0.050384	0.054843	0.023633	3.00616	1.58792	0.0282784	up
595	ENSBTAG00000020762	HUNK	0.0001	0.0001	0.046215	0.145123	0.150343	0.120629	0.111549	-3.16425	0.0283378	down
596	ENSBTAG00000049566	DNAH6	0.0001	0.0001	0.0001	0.0190164	0.0001	0.00831265	0.0109373	-6.5146	0.0283442	down
597	ENSBTAG00000008192	PLPPR2	0.0143473	0.0848707	0.103984	0.0001	0.0178214	0.0001	11.2756	3.49513	0.0287584	up
598	MSTRG.13138	RDM1	0.845875	0.424397	0.261965	0.186847	0.162313	0.22086	2.68804	1.42656	0.0289021	up
599	MSTRG.28989	TNFSF15	0.624191	0.540903	0.752496	0.179872	0.306401	0.396372	2.17255	1.11939	0.0291973	up
600	ENSBTAG00000039954	COPZ2	0.0331918	0.0001	0.0001	0.22802	0.038935	0.183525	0.0741248	-3.7539	0.0292002	down
601	ENSBTAG00000011914	RASSF10	0.0001	0.0001	0.0001	0.026133	0.06714	0.049215	0.00210544	-8.89166	0.0293013	down
602	MSTRG.26551	ZFP2	0.330689	0.188898	0.211496	0.570282	0.891284	0.329119	0.40827	-1.2924	0.0296438	down
603	ENSBTAG00000011504	ZP2	0.218811	0.249722	0.112416	0.03895	0.0147429	0.106971	3.61593	1.85437	0.0298243	up
604	ENSBTAG00000005434	PLVAP	0.126523	0.153181	0.155577	0.0001	0.048367	0.0001	8.96248	3.1639	0.029962	up
605	MSTRG.1575	MXRA5	0.0001	0.0001	0.004104	0.05365	0.01198	0.002128	0.0635202	-3.97664	0.0300279	down
606	ENSBTAG00000040490	CCDC3	0.298646	0.095764	0.305008	0.073422	0.113253	0.041069	3.07107	1.61874	0.0300799	up
607	ENSBTAG00000037389	TRIM44	0.034109	0.033844	0.0318	0.097408	0.171956	0.097173	0.27215	-1.87753	0.0302433	down
608	ENSBTAG00000014501	FERMT2	0.0001	0.0001	0.0001	0.067276	0.0001	0.03611	0.00289894	-8.43026	0.030546	down
609	ENSBTAG00000011613	PLS3	0.0273994	0.0124536	0.0001	0.137261	0.127256	0.0185341	0.141151	-2.82469	0.0308346	down
610	MSTRG.27308	ENSBTAG00000048931	6.36257	7.38652	6.46811	9.86938	8.51634	37.9544	0.358842	-1.47858	0.0313293	down
611	ENSBTAG00000027513	CXCL2	0.0001	0.091585	0.195766	0.323946	0.605494	0.513571	0.199202	-2.32769	0.031476	down
612	MSTRG.23937	ENSBTAG00000048514	0.0001	0.0001	0.0001	0.0001	2.69722	3.99431	4.48321e-05	-14.4451	0.0315108	down
613	MSTRG.9958	TRPC3	0.0001	0.0001	0.0400981	0.0834167	0.0842725	0.18092	0.115597	-3.11283	0.0317592	down
614	MSTRG.26647	CIST1	0.178786	0.0001	0.0292819	0.0001	0.0001	0.0001	693.892	9.43857	0.0318382	up
615	ENSBTAG00000019230	PTGER3	0.0001	0.0001	0.0001	0.0583768	0.111125	0.0001	0.00176885	-9.14298	0.0320765	down
616	MSTRG.26980	CD70	0.35194	0.810589	0.32837	1.95833	0.925512	0.820227	0.402503	-1.31293	0.0321699	down
617	MSTRG.26348	ENSBTAG00000050294	0.69265	0.286949	0.651126	0.109665	0.222439	0.3148	2.52081	1.33389	0.0325493	up
618	ENSBTAG00000023182	WNK3	0.0001	0.0001	0.0001	0.04175	0.018079	0.0001	0.00500592	-7.64215	0.0326843	down
619	ENSBTAG00000032292	CCDC159	0.0001	0.154637	0.0984662	0.0001	0.0001	0.0001	844.01	9.72112	0.0327893	up
620	ENSBTAG00000002292	SMARCA1	0.0235337	0.0001	0.0001	0.0227712	0.0878755	0.134182	0.0969398	-3.36677	0.0327929	down
621	MSTRG.13677	ENSBTAG00000046000	0.57494	1.84821	0.881149	0.345482	0.368859	0.459037	2.81605	1.49367	0.0329095	up
622	ENSBTAG00000022775	C21H14orf180	0.0001	0.0001	0.0001	0.0001	0.0464656	0.0629486	0.00273937	-8.51194	0.0329238	down
623	ENSBTAG00000022893	ENSBTAG00000022893	0.384514	0.663581	0.578553	0.325639	0.130852	0.119389	2.82463	1.49806	0.0329712	up
624	MSTRG.19997	ENSBTAG00000054515	1.88629	0.595079	1.10548	0.532032	0.289031	0.565242	2.58735	1.37147	0.0330115	up
625	ENSBTAG00000048619	PRRT3	0.306636	0.186935	0.308138	0.0825657	0.0630457	0.143851	2.76965	1.4697	0.0330177	up
626	MSTRG.16963	TIMP4	0.210237	0.183199	0.148364	0.374303	0.559329	0.386787	0.410324	-1.28516	0.033441	down
627	ENSBTAG00000050250	ENSBTAG00000050250	0.0001	0.0001	0.0001	0.0001	0.351585	0.612529	0.000311134	-11.6502	0.0334552	down
628	ENSBTAG00000011662	SOX18	0.0001	0.072646	0.109758	0.0001	0.0001	0.0001	608.347	9.24875	0.0339452	up
629	MSTRG.2566	FAM3B	0.991626	0.734464	0.962199	0.397827	0.481498	0.365702	2.15922	1.11051	0.0339502	up
630	MSTRG.19566	CYP17A1	0.346088	0.3718	0.523699	0.248578	0.182291	0.186782	2.01018	1.00732	0.034017	up
631	ENSBTAG00000014384	ZDHHC22	0.254697	0.081231	0.023762	0.01244	0.037076	0.02455	4.85634	2.27987	0.0340484	up
632	ENSBTAG00000017174	SCN11A	0.0001	0.0001	0.0001	0.0283302	0.0288345	0.0001	0.00523883	-7.57654	0.0343946	down
633	ENSBTAG00000019958	NXNL2	0.0001	0.0001	0.0001	0.073723	0.118567	0.0001	0.00155933	-9.32486	0.0346687	down
634	MSTRG.3178	ENSBTAG00000054698	0.165105	0.19311	0.422227	0.750191	0.533833	0.528086	0.430682	-1.21531	0.0347515	down
635	ENSBTAG00000014857	ENSBTAG00000014857	0.363251	0.499472	0.220977	0.079672	0.0001	0.161358	4.49426	2.16808	0.0347856	up
636	ENSBTAG00000010119	ALDH1A2	0.069551	0.010003	0.0001	0.0001	0.0001	0.0001	265.513	8.05264	0.0349262	up
637	ENSBTAG00000006278	FAM83C	0.044946	0.0001	0.007628	0.073178	0.10169	0.14213	0.166165	-2.58931	0.0350761	down
638	MSTRG.22307	MSH4	0.13381	0.189318	0.370023	0.0850879	0.0976361	0.107181	2.39096	1.25759	0.0354167	up
639	ENSBTAG00000007439	TENM4	0.00500038	0.0262291	0.0492105	0.0685399	0.0520813	0.125651	0.326631	-1.61427	0.0356559	down
640	ENSBTAG00000016275	AMDHD1	0.062703	0.256538	0.050579	0.251761	0.421971	0.467395	0.324083	-1.62556	0.0358503	down
641	ENSBTAG00000026381	TMEM114	0.0001	0.078994	0.041456	0.0001	0.0001	0.0001	401.833	8.65045	0.0359278	up
642	MSTRG.28340	ENSBTAG00000014467	0.167277	0.0001	0.030698	0.515759	0.237099	0.347799	0.179961	-2.47425	0.036066	down
643	MSTRG.1121	ENSBTAG00000017660	2.17919	0.406737	0.943253	0.214289	0.520043	0.082009	4.32317	2.11209	0.0361196	up
644	MSTRG.25188	KLRB1	0.0621353	0.151982	0.274055	0.35679	0.534311	0.335309	0.39805	-1.32898	0.0362475	down
645	ENSBTAG00000015073	ISPD	0.0001	0.0129785	0.0291067	0.0473287	0.0294662	0.227849	0.138474	-2.85232	0.0363695	down
646	ENSBTAG00000026088	LYZ2	0.0001	0.183137	0.059423	0.0001	0.0001	0.0001	808.867	9.65976	0.0366159	up
647	ENSBTAG00000051481	FAM200A	0.070372	0.319078	0.380608	0.582767	0.673497	0.643479	0.405349	-1.30277	0.036664	down
648	ENSBTAG00000005327	SUSD5	0.0001	0.0001	0.0001	0.0001	0.124869	0.041636	0.00180067	-9.11725	0.0366699	down
649	ENSBTAG00000021714	TEKT2	0.0840371	0.176451	0.110548	0.0418496	0.0212035	0.0248917	4.21898	2.07689	0.0367377	up
650	MSTRG.18822	ATP2A1	0.1766	0.153773	0.025511	0.024156	0.042516	0.022575	3.98763	1.99553	0.0368078	up
651	ENSBTAG00000008554	NINJ2	0.086908	0.0243398	0.051161	0.333563	0.198483	0.0748111	0.267623	-1.90173	0.037757	down
652	MSTRG.16673	ENSBTAG00000052138	1.1118	0.417872	0.740877	0.332269	0.252206	0.406157	2.29203	1.19662	0.0378305	up
653	ENSBTAG00000047488	KCNK9	0.0001	0.027274	0.0001	0.101107	0.075439	0.133567	0.0885935	-3.49666	0.0379213	down
654	ENSBTAG00000010152	MID1	0.0001	0.0001	0.0001	0.0227747	0.0383416	0.0001	0.00490066	-7.67281	0.038002	down
655	ENSBTAG00000015113	CITED4	0.123632	0.370109	0.084348	0.415877	0.522736	0.646611	0.364673	-1.45532	0.038288	down
656	MSTRG.12931	PRR15L	0.1027	0.172302	0.294232	0.294457	0.534441	0.594653	0.399868	-1.3224	0.0386155	down
657	MSTRG.17229	ENSBTAG00000045936	0.568324	0.405535	0.714149	0.204812	0.0001	0.111872	5.32858	2.41375	0.0387855	up
658	MSTRG.15601	MESP1	0.460967	0.183179	0.310572	0.907989	1.14572	0.386191	0.391294	-1.35367	0.0388679	down
659	ENSBTAG00000051554	ENSBTAG00000051554	0.329156	0.375222	0.253416	0.630829	1.17316	0.97082	0.345175	-1.5346	0.0391608	down
660	MSTRG.24183	ENSBTAG00000053941	0.571761	0.406433	0.650082	0.31315	0.140635	0.23473	2.36491	1.24179	0.0391701	up
661	ENSBTAG00000012863	GDPD2	0.0001	0.0001	0.0001	0.0553824	0.0001	0.0524735	0.00277891	-8.49126	0.0393479	down
662	ENSBTAG00000019337	ACVR1C	0.0001	0.0001	0.0001	0.176585	0.0001	0.013505	0.00157737	-9.30826	0.0395427	down
663	ENSBTAG00000018160	LAMA1	0.0001	0.0001	0.0001	0.00738835	0.00357985	0.00722396	0.0164906	-5.92221	0.0395962	down
664	MSTRG.11310	ZNF383	0.382291	0.298808	0.436022	0.936153	0.462163	0.88646	0.488941	-1.03227	0.0397896	down
665	MSTRG.23025	PON1	0.0001	0.0001	0.0001	0.0001	0.078147	0.137484	0.00139062	-9.49006	0.0398929	down
666	ENSBTAG00000019497	ILDR2	0.0453145	0.0597129	0.0253066	0.174278	0.109301	0.0769222	0.361536	-1.46779	0.0400215	down
667	ENSBTAG00000047528	C2CD4D	0.557484	0.469745	0.311421	0.027347	0.262225	0.053395	3.90315	1.96464	0.0406399	up
668	ENSBTAG00000018773	RND1	0.214808	0.234625	0.161564	0.121248	0.0683502	0.0650685	2.3992	1.26256	0.0407661	up
669	MSTRG.5558	ENSBTAG00000053271	0.0001	0.0001	0.0001	0.0001	0.291265	0.071282	0.000827251	-10.2394	0.0410842	down
670	MSTRG.3740	ENSBTAG00000030792	0.20751	0.228482	0.247416	0.485197	0.448643	0.52779	0.467566	-1.09676	0.041229	down
671	ENSBTAG00000040432	CLDN3	0.344856	0.302344	0.198488	0.658238	0.707637	0.453964	0.464705	-1.10561	0.04135	down
672	ENSBTAG00000049900	ENSBTAG00000049900	0.0001	0.0001	0.051994	0.298616	0.120672	0.081016	0.104325	-3.26085	0.0415498	down
673	MSTRG.24282	ENSBTAG00000049198	0.0001	0.0001	0.0001	0.00853517	0.146042	0.0448045	0.00150465	-9.37635	0.041986	down
674	MSTRG.11319	PPP1R14A	0.448671	0.592854	0.934409	1.75688	1.16446	1.10855	0.490319	-1.02821	0.0422246	down
675	ENSBTAG00000003510	MMRN2	0.108397	0.233065	0.116086	0.350638	0.280798	0.292347	0.495298	-1.01363	0.0425165	down
676	ENSBTAG00000049442	ENSBTAG00000049442	0.0001	0.371985	1.32035	0.0001	0.0001	0.0001	5641.45	12.4619	0.0427296	up
677	ENSBTAG00000055151	ENSBTAG00000055151	0.0001	0.105795	0.056492	0.481065	0.234227	0.270025	0.164807	-2.60115	0.0427609	down
678	MSTRG.22661	ENSBTAG00000050906	0.0001	0.0001	0.0001	0.0001	0.0001	0.928731	0.000322952	-11.5964	0.0429711	down
679	ENSBTAG00000003594	RIBC2	0.33947	0.322983	0.214915	0.179169	0.115713	0.122991	2.0996	1.07012	0.0429723	up
680	ENSBTAG00000010361	DLL4	0.0001	0.0436381	0.0302076	0.0001	0.0001	0.0001	246.486	7.94536	0.0430779	up
681	ENSBTAG00000009252	KLRA1	0.0001	0.0001	0.0001	0.0001	0.129567	0.046874	0.00169932	-9.20083	0.0433599	down
682	ENSBTAG00000010483	DLL3	0.021037	0.0001	0.019369	0.049173	0.089043	0.135201	0.148147	-2.7549	0.0435186	down
683	MSTRG.27948	POLR3G	0.207954	0.133386	0.122244	0.193201	0.317899	0.726424	0.374607	-1.41655	0.0437744	down
684	ENSBTAG00000005499	ZPBP	0.0973434	0.127154	0.0001	0.0001	0.0001	0.0001	748.659	9.54817	0.0438539	up
685	MSTRG.1644	MIS18A	0.534746	0.463981	0.551936	0.294833	0.336198	0.13031	2.03675	1.02627	0.0442221	up
686	ENSBTAG00000015177	PRSS23	0.622787	0.304155	0.669592	0.26703	0.146093	0.317178	2.18613	1.12838	0.0443383	up
687	MSTRG.26478	ENSBTAG00000002247	0.103346	0.203055	0.0001	0.0001	0.0001	0.0001	1021.67	9.99671	0.0448407	up
688	ENSBTAG00000017136	SSTR2	0.0001	0.0001	0.0001	0.0001	0.070776	0.196828	0.00112064	-9.80146	0.0451187	down
689	MSTRG.7634	ENSBTAG00000055102	1.46343	0.444974	0.599951	0.535576	0.258377	0.189032	2.55178	1.3515	0.0451371	up
690	MSTRG.13322	TBC1D16	0.161685	0.0688899	0.0750344	0.250085	0.228518	0.212309	0.442328	-1.17681	0.0452277	down
691	ENSBTAG00000053471	ENSBTAG00000053471	0.0001	0.0001	0.0001	0.043608	0.010602	0.054864	0.00275043	-8.50613	0.0452575	down
692	ENSBTAG00000037410	ENSBTAG00000037410	0.0001	0.0001	0.0001	0.229036	0.162346	0.0001	0.000766319	-10.3498	0.0452601	down
693	MSTRG.18623	GRIN2A	0.0192962	0.048123	0.0001	0.0001	0.0001	0.0001	225.064	7.81419	0.0453961	up
694	ENSBTAG00000012088	FBLN1	0.039601	0.039019	0.0534536	0.0149336	0.0001	0.0001	8.72717	3.12551	0.0459825	up
695	MSTRG.6180	ENSBTAG00000022931	0.0001	0.0001	0.0001	0.0001	0.169361	0.120853	0.00103336	-9.91843	0.0463593	down
696	ENSBTAG00000017369	MAMDC2	0.0001	0.134863	0.028337	0.365659	0.168137	0.208208	0.22008	-2.1839	0.0465666	down
697	ENSBTAG00000002473	ANGPTL4	0.129218	0.354015	0.295631	0.655152	0.430319	0.519846	0.485178	-1.04341	0.0468093	down
698	ENSBTAG00000021025	P3H2	0.0001	0.0001	0.0001	0.046799	0.0001	0.038299	0.00352121	-8.14971	0.0469818	down
699	ENSBTAG00000034555	ENSBTAG00000034555	0.165461	0.0001	0.126658	0.515227	0.56222	0.426272	0.194331	-2.36341	0.048091	down
700	MSTRG.603	GPR119	0.082601	0.041201	0.052517	0.0001	0.0001	0.0001	587.73	9.19901	0.0480994	up
701	MSTRG.17658	ENSBTAG00000046096	0.537488	0.397342	0.689945	1.3635	1.25096	1.55896	0.389315	-1.36099	0.0482235	down
702	MSTRG.12659	DNAH2	0.024546	0.033553	0.030602	0.0001	0.004154	0.014134	4.82385	2.27019	0.0484285	up
703	MSTRG.27624	PCDHGC4	0.0001	0.015328	0.0001	0.147992	0.120876	0.0001	0.0577318	-4.11449	0.0485412	down
704	ENSBTAG00000016820	BDA20	0.160397	0.0001	0.0241903	0.0001	0.0001	0.0001	615.623	9.2659	0.0495039	up
705	MSTRG.5539	CNMD	0.147852	0.14076	0.132333	0.260448	0.281606	0.450711	0.424013	-1.23782	0.0495112	down
706	MSTRG.11528	ENSBTAG00000052172	0.453089	0.24483	0.486323	0.521377	1.28096	2.17545	0.297714	-1.748	0.0495755	down
NC: fetal membranes of normal discharge; RP: retained placenta; FPKM: the fragments per kilobase of exon per million mapped fragments.
